# Supplementary material for: The membrane-associated ubiquitin ligase MARCHF8 degrades MHC-I in HPV-positive head and neck cancer for immune evasion
Source: Proc Natl Acad Sci U S A. 2026 Mar 9;123(11):e2525730123. doi: 10.1073/pnas.2525730123 (PMC12994185; doi:10.1073/pnas.2525730123)
Supplement: Supplementary file 2 — Dataset S01 (XLSX) [file pnas.2525730123.sd01.xlsx]

## Sheet: Data S1. TurboID hits 
Data S1. Potential MARCHF8 interacting proteins identified in TurboID screens
N/Tert-1/E6E7 cells				SCC152 cells
Protein ID	Log2FC	-Log P value		Protein ID	Log2FC	-Log P value
ABCC1	24.9457	2.61928		AASDHPPT	0.984884	1.70278
ABI1	1.02135	1.45229		ABI1	2.96282	1.85387
ACACA	1.4023	2.4666		ABI2	3.51906	1.89279
ACBD3	3.97784	3.9399		ACBD3	4.27042	2.5376
ACBD5	24.8384	1.67426		ACTB	0.922806	2.17835
ACSF2	24.2683	4.45635		ACTC1	1.077	2.6925
ADAM17	27.7827	6.3163		ACTG1	0.951692	2.048
ADAM9	27.2057	4.91338		ACTN1	1.14056	1.99765
ADD3	1.573	3.23816		ACTN4	1.13404	2.01543
ADSS2	26.1597	1.34239		ACTR1A	1.04282	2.40282
ALCAM	25.4878	1.98339		ACTR3	1.15957	2.34041
ALG5	24.2223	1.98151		ADAM17	29.4009	2.52095
AMOTL1	3.07513	1.7516		ADAM9	27.8857	2.59156
ANK3	2.2946	2.12132		ADD1	1.50443	2.32243
ANKRD27	26.4589	1.74424		ADD2	27.3201	2.57932
ANKS6	26.33	2.90582		ADD3	1.45045	1.69899
ANO1	27.0152	3.9093		ADGRG6	25.2778	2.23559
ANO10	25.267	1.68953		ADSS2	1.54995	2.23906
ANO6	27.7232	3.28337		AFDN	1.41599	1.78247
ANXA3	2.74845	1.52739		AFTPH	2.06118	4
ANXA5	1.29015	2.47771		AGFG1	1.52561	1.83934
ANXA6	27.3979	3.03334		AGFG2	28.1809	2.9423
ANXA7	3.40183	1.85174		AGPS	4.48011	2.97474
APBB1	4.58015	4.14852		AHCYL1	2.20431	2.69897
APBB2	27.8842	4.64682		AHCYL2	2.20431	2.69897
APPL1	6.85366	1.59555		AJUBA	3.96049	1.82102
APPL2	26.0172	3.78934		ALDH16A1	4.04649	1.75203
ARFGEF1	27.179	4.59006		ALDH1A3	2.97644	2.49485
ARFGEF2	26.9015	5.83267		ALDH3A2	1.04717	1.58108
ARFIP1	1.64413	4.05405		ALKBH3	25.7808	1.74175
ARFIP2	2.84479	3.18738		AMOTL1	2.28752	2.07058
ARHGAP1	1.28935	3.11626		ANAPC7	2.28537	1.33536
ASL	1.82252	1.92219		ANK3	1.81111	2.16115
ATP2B1	1.43458	1.59521		ANKLE2	3.00465	2.34679
ATP2B4	1.591	2.03729		ANKRD13A	25.1496	1.47708
ATP2C1	25.9097	3.63845		ANKRD13D	25.7735	1.82672
ATP6V1B2	27.5294	5.65081		ANKRD27	28.064	1.33854
AUP1	2.25676	1.56917		ANP32B	1.22314	1.64981
BABAM2	25.4884	1.50248		ANTXR2	27.4813	2.31997
BASP1	4.08245	2.8471		ANXA3	2.55355	2.63827
BCAP31	1.03642	3.24138		ANXA7	1.2379	2.10635
BET1	26.5629	3.78673		AP1AR	26.5888	1.34155
BET1L	29.1814	3.57622		AP1B1	1.33861	3.25104
BLVRA	2.60481	1.98084		AP1G1	1.62031	1.34582
C2CD2	27.075	3.11399		AP1M1	1.4094	3.29576
C2CD2L	24.0345	2.32462		AP1M2	1.44012	1.31994
CAMLG	24.7066	6.17512		AP2B1	1.2835	2.70954
CAPNS1	2.16252	4.43006		AP3B1	1.07531	1.41802
CASKIN2	3.92105	2.93511		AP3M1	1.87771	1.61798
CAV2	3.04937	1.40508		AP3S1	2.17318	1.98716
CC2D1B	26.2549	2.85532		AP3S2	4.79743	2.21952
CCDC47	3.50834	4.46861		APBB2	6.48048	2.61979
CD109	24.8588	2.15692		APEH	1.12447	1.94653
CD44	1.21909	3.20821		APPL1	6.51869	1.74715
CD82	25.4412	1.3278		APPL2	26.6704	2.87699
CD9	1.90726	2.04168		ARCN1	1.11107	2.47302
CD99	27.0527	3.42589		ARF1	1.15741	1.71288
CDC42BPB	0.993746	1.41069		ARF4	1.28638	1.7239
CDC42EP1	27.915	2.89703		ARF5	1.16145	1.70319
CDC42EP4	5.92052	2.85479		ARF6	2.37912	2.31876
CDCA3	3.56289	2.43697		ARFGAP1	2.85269	1.65956
CDCP1	25.667	3.6848		ARFGAP2	3.5788	1.34872
CDH3	24.5667	2.38364		ARFGAP3	2.48003	1.43533
CDK6	27.792	3.69499		ARFGEF1	2.55267	1.66555
CDKAL1	26.7777	3.52869		ARFIP1	3.9396	2.5376
CEMIP2	3.68413	2.82711		ARFIP2	5.04611	1.82345
CLCN7	26.6693	2.64237		ARFRP1	26.344	3.3362
CLINT1	1.95359	2.34734		ARHGAP1	2.69994	2.46852
COASY	25.9563	1.45777		ARHGAP12	4.57957	2.26393
COG2	26.2495	3.54407		ARHGDIA	1.1357	1.88544
COL17A1	2.48605	2.37304		ARHGDIB	2.79823	2.13668
COX6C	25.9199	2.86107		ARL1	1.07619	2.06435
CPNE1	1.73982	1.34756		ARL6IP5	1.91581	1.53462
CRYZ	3.3371	1.58885		ARPC5	3.4408	1.35262
CSPG4	26.7218	3.8506		ASL	1.70497	1.32422
CTDSP2	27.1918	2.74859		ATL3	4.39007	1.35145
CTNND1	2.6639	4.57287		ATP2A2	1.59422	1.70333
CUEDC1	25.8018	2.73113		ATP2B4	3.70889	1.47108
DCD	25.265	1.88901		ATP6V1B2	29.4935	3.60162
DEF8	26.0059	1.89332		ATP6V1C1	1.69068	4
DHRS7	1.49579	2.68409		ATXN10	1.30022	1.85779
DLG1	5.40437	1.65598		AUP1	3.17369	2.85387
DLG5	2.55972	2.20873		AURKB	4.37147	2.51703
DOCK6	1.81469	1.33101		BABAM2	3.3312	1.86012
DSC3	4.69314	2.88371		BAIAP2	2.79187	2.95861
DSG2	0.978429	1.88949		BCAR3	2.79588	2.38722
DSG3	2.61079	2.26324		BCL2L1	24.7516	4.68106
DUS4L-BCAP29	3.54695	1.60974		BET1	27.8551	1.56354
EBAG9	25.077	3.37444		BET1L	5.61965	2.3279
ECI1	24.9761	3.89663		BICD1	27.3916	2.25148
EEF1E1-BLOC1S5	25.335	3.65503		BLMH	1.64888	1.75203
EFNB1	3.06131	5.20422		BLOC1S2	1.76948	1.35458
EFNB2	29.2806	2.23524		BNIP1	27.7958	1.32539
EFR3A	4.2533	3.22829		BORCS5	5.99304	1.75449
EGFR	3.63326	4.62386		BORCS6	3.77265	1.40671
EHD1	1.56564	2.34523		BZW2	1.65647	1.68403
EMC8	25.9371	2.44885		C6orf132	3.54375	1.49621
EMD	1.28472	3.98517		CACHD1	25.511	2.20813
EPB41	25.62	2.52718		CANX	0.953639	1.97151
EPB41L2	2.00805	3.6475		CAPN2	1.56193	2.90781
EPB41L5	27.6742	1.3665		CAPNS1	1.69919	1.83863
EPG5	26.0899	2.36557		CAPZB	1.71518	2.34679
EPHA1	26.2695	1.57057		CARM1	2.43629	1.78252
EPHA2	1.56565	2.75186		CASP4	0.970542	1.31844
EPHB4	26.4516	1.65699		CAV1	2.3332	2.14874
EPN2	1.48867	2.43706		CC2D1A	1.88702	1.70115
EPN3	2.12469	2.52715		CCDC115	27.7739	1.9028
ERAP1	25.9785	2.77567		CCDC120	27.1001	1.78894
ERBB2	29.2049	4.29998		CCDC47	4.73538	2.04694
ERBIN	1.19903	3.58684		CCDC50	1.61238	1.30627
ERMP1	24.2632	2.84037		CCT3	1.25311	1.38035
ESYT2	0.938554	1.45524		CCT4	1.49367	2.24643
EXOC2	24.5075	1.46861		CCT7	1.08141	1.48038
EXOC3	2.11548	1.47385		CCZ1B	1.08642	1.63707
F11R	1.01092	1.51047		CDC42EP1	6.57721	3.30103
FADS2	25.6464	1.92051		CDC42EP2	27.8522	2.33669
FAF2	1.23461	1.92369		CDC42EP4	29.3936	2.90592
FAM135A	25.4812	2.50298		CDCA3	4.9131	1.7335
FAM83F	3.01758	2.99345		CDH1	24.0315	5.53767
FAT1	24.277	4.07573		CDK5RAP3	26.5764	2.15363
FAT2	4.25871	1.96242		CDKAL1	28.4514	2.44603
FERMT2	3.73472	2.71813		CDV3	1.05185	2.35606
FLOT1	3.10515	5.0243		CEP55	27.865	2.38152
FLOT2	2.7234	3.58796		CERS2	3.26866	2.10791
FLRT2	26.6409	2.59503		CHMP1A	25.6512	2.92914
FLRT3	27.5066	2.83833		CHMP4C	25.723	2.08996
FLVCR1	24.9049	1.74968		CHMP5	1.37727	1.62398
FRMD6	26.796	1.4659		CHMP7	1.92177	2.00436
FYCO1	25.0615	1.89722		CHP1	25.4424	2.89954
GALNT2	2.42562	1.66796		CISD2	3.00949	1.7167
GBF1	3.83114	3.3845		CLCC1	5.12661	2.10891
GCC1	27.0986	4.60194		CLEC16A	28.3807	2.14672
GFUS	25.6158	3.69854		CLINT1	2.48901	1.5986
GLB1	24.839	1.90403		CLUH	27.0592	2.86726
GLS	2.00819	2.10494		CMIP	26.6772	1.87691
GLUD1	3.21934	1.87689		CNBP	2.3248	1.74473
GNA11	1.95943	2.2784		CNDP2	1.32746	1.31843
GNAI1	2.84399	2.23902		CNN2	1.49564	3.41308
GNAI2	1.13396	2.1421		CNOT7	2.7295	1.84466
GNAI3	1.36935	1.69092		CNOT9	2.19504	1.66154
GNAQ	0.89555	1.65191		COG1	1.00545	2.13924
GOLGA2	1.10641	2.50432		COG2	2.19002	2.23657
GOLGA4	3.80976	2.94233		COG3	1.3386	2.16351
GOLGB1	4.68014	2.66929		COG4	2.75758	1.57187
GOPC	5.11378	3.46338		COL17A1	2.51597	1.30016
GORAB	27.9911	4.63714		COPB1	1.83814	2.49485
GORASP2	5.6655	3.03052		COPG1	1.22513	2.14795
GOSR1	27.429	2.58102		COPG2	1.70662	1.64397
GOT1	25.6976	2.10095		COPS3	1.35972	1.9532
GOT2	25.0147	1.82786		COPZ1	0.967767	2.33198
GPD2	26.6159	2.42189		COTL1	2.00569	1.33068
GPRC5A	3.04852	1.94727		CPNE1	1.16666	2.84372
GPRIN1	26.8426	1.7916		CPNE3	1.17713	1.6362
GSTK1	0.916838	1.66896		CPSF3	1.56853	3.18782
HGS	3.80791	3.67715		CRCP	1.26651	2.41846
HIP1R	3.47618	2.65582		CRKL	3.31214	1.61261
HLA-A	0.878049	1.34622		CSNK2A1	1.02965	1.8857
HLA-C	0.907791	1.38422		CSNK2B	2.88438	2.63827
HMOX2	1.19124	2.12496		CSRP1	3.36453	2.61979
IFITM3	2.0477	1.41613		CTDSP1	25.8799	1.84795
IGF2R	28.3479	5.65413		CTDSP2	6.3554	1.56225
IMMT	25.244	2.57533		CTNNA1	2.1161	2.5376
INPP5F	24.0681	2.26972		CTNNB1	1.36951	1.81125
ITGA3	4.04539	3.02502		CTNNBL1	1.56099	1.40211
ITGA5	24.7247	2.12851		CTNND1	3.32033	2.95861
ITGA6	1.79893	2.57147		CUEDC1	27.0818	1.58319
ITGAV	2.80085	1.47913		CXADR	28.696	1.5253
ITGB1	2.03214	3.70081		CYB5A	27.4385	2.00186
ITGB4	1.34755	1.68744		CYBA	1.34786	1.51661
ITGB5	27.1061	2.89088		CYCS	3.85034	1.58838
ITGB6	4.78937	4.7504		CYRIB	0.999673	1.69188
ITSN1	1.93623	2.31295		DAB2IP	26.1364	1.48541
JAG1	25.4719	2.77788		DAG1	2.09595	1.48945
JAG2	26.1955	1.48686		DDRGK1	3.23702	1.62525
KDF1	26.6738	1.67141		DDT	2.20166	2.02687
KDSR	1.91989	2.20279		DEF8	29.2486	2.45925
KIAA0319L	26.7118	3.1153		DENND11	24.576	2.62314
KIF16B	1.19913	1.94429		DERL1	1.3252	2.3926
KIRREL1	27.4107	3.92703		DHRS3	24.5703	2.53752
LAMP1	1.55873	2.28503		DHRS7	4.71524	2.66944
LAMTOR1	4.58704	4.57441		DLG1	3.09327	2.88606
LANCL1	27.14	1.57568		DNAAF5	3.34647	2.69897
LDLRAP1	25.4711	1.52505		DNAJB12	5.26327	1.50169
LEMD2	2.35013	1.80912		DNAJB4	25.7568	3.29552
LEMD3	0.997454	3.44241		DNAJC13	1.15629	1.78624
LETM1	1.38183	1.89256		DNAJC5	1.39626	1.81564
LIMS1	25.4871	1.90702		DOCK9	3.56735	2.16115
LLGL1	1.02064	2.78351		DPP3	1.36126	2.60639
LNPEP	28.834	4.62857		DSG2	2.14948	2.33724
LNPK	24.8439	2.18219		DSG3	3.00183	2.67778
LRBA	3.22062	2.90908		DYNLL1	1.14513	1.4748
LRP8	26.0254	2.03064		DYNLL2	1.08346	1.45565
LSR	27.0562	2.99039		EBAG9	4.51593	2.12074
LYN	27.6326	3.36202		ECHS1	4.28328	4.2321
MAGED1	2.52216	1.91795		ECT2	24.6345	1.40466
MAGT1	25.3039	2.77799		EDF1	1.82371	1.35067
MAP3K11	25.3351	3.53577		EEF1E1	1.07787	1.32791
MARCHF5	25.6838	2.54982		EEF1G	1.39567	2.23656
MARCHF8	31.9876	3.14188		EEF2	1.09381	2.8904
MARCKS	1.65689	2.65793		EFHD2	1.39149	1.62504
MARCKSL1	25.1269	3.18007		EFNB1	29.8507	1.90983
MARVELD2	4.1721	2.63743		EFR3A	27.8314	1.96199
MB21D2	5.30725	5.47353		EGFR	3.04244	2.30103
MCAM	27.8109	2.30325		EHBP1	1.81526	1.97881
MDH2	2.89331	1.65222		EHBP1L1	28.1734	2.50901
MICAL2	2.23992	2.07453		EHD1	2.77791	2.49485
MINK1	1.38183	4.01443		EHD2	2.53859	2.03621
MIOS	3.77131	4.3968		EHD3	2.76905	2.20066
MLEC	1.83734	1.49655		EHD4	1.93801	2.02687
MON2	4.75456	4.01742		EIF2B5	2.46649	1.30103
MOSPD2	27.4442	4.42326		EIF3E	1.48862	1.6013
MPZL1	27.6339	2.29915		EIF3K	2.87311	2.79588
MPZL2	3.91498	1.55252		EIF3M	1.33995	2.07559
MT-CO2	1.75642	1.47236		EIF4A1	0.993125	1.53647
MTMR1	26.1859	4.38998		EIF4A2	0.993125	1.53647
MXRA7	26.4255	2.74091		EIF4H	1.01966	1.40584
MYADM	24.8336	2.14562		EIF5A	1.08954	1.53003
NAGK	25.2543	3.3697		EMC7	28.8156	2.48794
NAPA	26.1524	2.24237		EMC8	29.378	1.61287
NAXE	24.3562	3.46617		EPB41L1	2.76919	1.75945
NBEAL2	24.0284	1.88602		EPB41L2	2.66695	2.30103
NCBP1	25.1805	1.33954		EPB41L4B	29.2108	3.83832
NCLN	1.26904	1.63336		EPB41L5	29.2869	5.65802
NDC1	1.78456	1.75361		EPN2	3.10455	3.30103
NECTIN1	27.9298	3.81404		EPS15	1.59116	2.67778
NECTIN2	27.6962	2.64878		EPS15L1	1.57188	1.56361
NF2	0.881052	2.17753		EPS8	1.52826	2.30583
NHS	1.74918	1.39392		ERBB2	3.16849	4
NIBAN1	26.2045	2.08411		ERBIN	2.23435	1.97469
NIBAN2	1.07745	2.55252		ERO1A	0.993747	2.11805
NPC1	29.5249	3.42518		ERRFI1	3.30261	2.82391
NPTN	25.7814	1.78079		ESYT1	2.00353	2.02687
NRM	25.7418	2.79911		EXOC3	3.26886	1.5986
NUMB	2.02851	3.33327		EXOC6B	24.7889	3.00045
NUMBL	2.44813	4.80144		EXOC7	1.20361	2.8433
NUP155	1.37461	1.46286		F11R	1.62653	2.284
NUP42	26.7657	2.58772		F3	25.7536	1.61195
NUP88	23.817	1.56013		FADS3	25.8524	2.18132
OAT	5.0367	3.44985		FAF2	3.68077	2.65758
OCIAD2	1.69599	2.64011		FAM114A2	1.77856	2.1549
OCLN	26.9244	2.00243		FAM83B	2.52594	2
OGDH	2.88366	1.43036		FAM91A1	2.30149	2.92082
OSBPL11	1.21287	3.23334		FARP1	3.2198	1.52143
OSBPL1A	24.3806	1.35816		FCHO2	26.2573	2.39449
OSBPL9	4.47951	3.99231		FCHSD2	5.34367	1.52288
OXA1L	24.2011	3.40452		FIBP	24.6642	2.48789
OXR1	25.2353	1.55306		FKBP8	3.51286	1.66154
PAFAH1B3	24.9715	1.37198		FLOT1	3.61821	2.25181
PALS1	4.29756	2.81604		FLOT2	1.80582	1.82391
PARD3	2.50808	2.84981		FLRT2	26.875	1.85259
PATJ	27.1024	1.64683		FLVCR1	28.5099	1.94867
PCK2	25.3235	1.4979		FNDC3A	3.28807	1.50724
PDCD10	0.936328	2.3366		FRMD6	26.3145	2.0733
PDIA6	1.69952	3.5507		GAK	1.72184	1.96257
PDXDC1	2.39274	3.11211		GALE	1.95705	1.74473
PDZD8	26.7186	3.80853		GANAB	1.47308	2.35288
PEAK1	25.8654	3.56451		GCC1	29.7006	2.25168
PGM3	25.6475	2.37633		GDI2	1.02818	1.67656
PGRMC1	25.2884	2.28718		GFUS	1.10433	1.52238
PGRMC2	2.44994	1.69392		GGA1	1.75613	1.44733
PHACTR2	27.1635	4.50544		GGA3	2.42396	1.64016
PI4K2A	27.4835	3.74248		GIPC1	3.49521	2.23657
PI4KA	24.0638	1.39188		GLG1	27.1734	2.14361
PI4KB	24.9663	4.38478		GLO1	0.999097	1.47744
PICALM	2.87279	4.59422		GLS	2.97623	1.73755
PIGU	3.31562	1.36873		GNA11	2.36958	1.79588
PIKFYVE	3.3447	1.58205		GNAQ	3.54027	1.78781
PIP4P1	28.3355	3.97304		GNL1	0.930916	1.30532
PITPNA	2.58327	1.63558		GOLGA3	2.05445	3.69897
PKP3	1.34527	3.01943		GOLGA4	4.11665	1.46344
PKP4	28.3539	4.03249		GOLGA5	2.66528	1.56225
PLCH2	1.84316	2.29898		GOLPH3	2.69773	1.95078
PLEKHA5	1.2403	2.78842		GOPC	7.6139	2.36653
PLEKHM2	24.744	1.33669		GORAB	29.6321	5.67831
PLEKHO2	1.73055	3.04041		GORASP2	6.20664	1.70115
PLOD1	1.18297	2.92653		GOSR1	5.57757	2.65758
PLSCR3	27.3603	1.37938		GOT1	1.61729	2.11919
PLXNA1	27.9228	5.34883		GPI	1.4837	1.88339
PLXNA2	26.3889	2.93552		GPN1	25.3692	1.60967
PLXNB2	25.9196	5.80727		GPRC5A	4.2824	2.20066
POFUT1	2.75064	2.97178		GPSM2	26.2578	1.44589
PPFIA1	26.1229	3.68642		GRIPAP1	3.41493	2.35655
PPFIBP1	28.8243	2.41986		GRK2	1.28775	1.96936
PPP6C	23.8042	4.80027		GSTK1	1.6477	1.32331
PRCP	23.5674	4.83047		HACD3	1.06254	1.36991
PRDX3	25.9666	2.18046		HEATR5B	2.44022	1.49894
PSD3	2.62689	1.32696		HERC4	3.62615	1.83268
PTK7	25.9533	2.53768		HGS	7.02866	2.13077
PTPN13	27.5599	3.75542		HLA-A	0.999749	1.30961
PTPN14	25.0991	3.52044		HLA-C	1.17005	1.30958
PTPN18	4.19575	2.37035		HMOX2	4.72477	2.70507
PTPRF	2.98284	2.29519		HSD17B12	1.49122	1.81492
PTPRK	24.7174	1.33933		HSPA4L	3.41079	1.83268
PTRH2	26.8665	2.4269		HSPBP1	2.74668	1.91009
PTTG1IP	26.4342	1.74664		ICA1	25.3402	1.51028
RAB11FIP1	2.62948	1.48352		IFNGR1	6.04136	2.22185
RAB11FIP5	1.06859	2.58514		IFT20	27.435	1.98821
RAB21	1.68765	2.10555		IGF2R	28.7469	2.81611
RAB23	27.4992	3.98213		ILK	2.6128	3.39794
RAB27B	24.7846	1.34231		IMMT	1.59583	1.95078
RAB34	1.55536	2.40006		IMPDH2	1.00514	1.6711
RAB35	3.00787	2.6398		INF2	5.27125	2.52288
RAB8B	29.2101	3.37692		IPO4	1.65385	3.09691
RABGEF1	25.5984	2.08468		IPO5	1.70304	3.22185
RAI14	1.00469	1.86062		IPO8	1.78365	1.85387
RALA	2.1212	3.76991		IPO9	1.26189	1.4151
RALB	1.69003	3.89459		IRF6	1.62055	2.26761
RAP1B	1.20112	1.45246		ISOC1	25.6455	2.08741
RAP1GDS1	1.08643	2.20621		ITGB1	3.08425	2.31876
RAP2C	25.7792	2.16355		ITGB4	2.77993	2.46852
RASAL2	2.42729	2.84463		ITGB6	2.84429	1.85387
RBSN	2.60698	2.24105		ITM2B	2.50984	1.69037
REEP5	2.02811	2.27203		ITM2C	25.551	2.02573
RELCH	26.9572	2.80923		JUP	1.85462	1.85699
RELL1	5.35709	5.27079		KDF1	27.947	2.46955
RFTN1	26.2547	4.1948		KDM2A	2.359	2.72125
RHBDD1	24.8439	2.04956		KDSR	26.1718	3.31326
RHBDD2	27.1413	2.69233		KIAA0319L	26.9503	2.45339
RHOG	1.68384	2.61002		KIAA1191	1.3611	1.3134
RICTOR	26.8555	3.63687		KIAA1217	2.0397	1.32239
RNF121	1.2814	2.39727		KIDINS220	4.76931	1.75646
RNF149	25.2254	2.01995		KIF16B	2.41633	2.19382
ROBO1	24.3787	2.73565		KIRREL1	27.5382	1.87081
ROCK2	1.98565	2.21444		KIZ	25.9495	1.31815
RPS6KC1	26.4816	2.52112		KLC1	1.1722	1.47632
RPTOR	26.9311	3.23923		KLC2	1.0477	1.49508
RRAGB	2.43156	1.9066		KLHL13	1.89772	1.54668
RRAGC	3.47553	4.20297		KLHL9	1.90159	1.54363
RUBCN	24.3953	5.11141		KPNA4	1.48288	1.68362
SACM1L	25.8448	2.38506		KPNA6	0.915427	1.92348
SAR1A	27.0159	4.3982		KPNB1	0.968847	2.4058
SAR1B	1.58164	1.70136		LAMTOR1	4.7087	3.02965
SCAMP1	2.20713	3.15564		LBR	2.0217	2.0655
SCAMP2	25.9989	1.65719		LGALS8	4.63762	1.88155
SCAMP3	2.71082	2.75599		LIMS1	27.4318	1.98846
SCFD1	1.12169	3.05044		LLGL1	2.57555	2.33724
SCRIB	27.3148	2.3536		LMAN1	2.15718	2.14267
SCYL3	26.8215	2.00172		LMBRD1	26.0887	2.8116
SEC14L2	25.0169	2.75162		LMNA	0.940417	1.47191
SEC22B	1.15077	2.54303		LMNB1	3.33348	1.36051
SEC23B	1.63293	1.41749		LNPEP	27.7682	2.29042
SEPTIN11	24.8904	1.98407		LNPK	27.3439	1.89771
SERPINH1	3.66143	2.09345		LONP1	1.53722	1.59166
SH3BP4	0.936626	2.27853		LRATD2	29.3097	1.74809
SHB	27.4353	3.92993		LRBA	3.6604	2.03152
SHMT2	4.33095	4.01412		LRP10	25.4597	2.24785
SLC12A2	25.9462	3.84301		LRRC1	4.68896	1.99369
SLC12A4	27.2533	3.98903		LSG1	2.51674	2.1549
SLC12A6	26.8166	3.0815		LSR	3.94027	1.81248
SLC12A8	25.1317	1.53914		LYN	3.55418	2.63827
SLC1A5	2.81935	2.6298		LYPLA2	1.49039	2.16745
SLC20A2	28.2781	4.50095		LYSMD4	26.8176	2.8506
SLC30A1	27.8005	1.58049		LZIC	1.0877	1.8957
SLC30A6	4.73444	3.70883		MACC1	2.5816	1.89279
SLC35A2	26.6149	1.64236		MAIP1	2.65964	2.04096
SLC35B2	24.5174	1.81385		MAP2K3	3.71682	2.60206
SLC35E1	2.32375	1.54731		MAP3K11	6.0529	2.14267
SLC35F6	24.1805	1.66587		MAPK13	2.53152	2.46852
SLC38A2	5.93297	2.89047		MAPKAP1	28.1307	2.22129
SLC38A9	26.4049	2.97194		MARCHF5	25.4354	3.06038
SLC39A14	25.5398	2.89869		MARCHF8	33.9828	1.58634
SLC4A7	4.64306	3.78621		MARVELD2	28.6537	2.35632
SLC6A11	23.186	3.82432		MB21D2	5.14892	2.43043
SLC6A8	26.045	4.08888		MBOAT2	26.5975	1.6788
SLC9A1	2.45001	2.58872		MBOAT7	1.77774	1.74232
SMCR8	4.4903	1.831		MCMBP	2.47874	1.47886
SMU1	1.42869	2.4933		MCU	1.62189	1.50169
SNAP23	2.53319	4.14941		ME2	1.71792	1.34199
SNAP29	1.16472	2.3282		MEAK7	2.87219	2.07572
SNAP47	4.74399	2.74664		METAP2	0.908103	2.07593
SNTB2	27.4102	2.72336		MINDY1	26.5657	1.36146
SNX1	1.3716	2.73906		MIOS	5.50903	1.85078
SNX12	4.33372	3.96109		MLEC	1.73487	2.24413
SNX2	1.16898	3.22827		MON2	3.05138	2.26761
SNX29	27.1076	6.06987		MOSPD2	25.7482	1.35491
SNX3	3.53201	4.80938		MPDZ	27.6681	1.80121
SNX7	25.5861	1.35054		MPP1	1.02918	1.51087
SNX8	28.1667	1.90711		MPZL1	4.27705	1.38405
SOAT1	2.01164	1.35356		MPZL2	5.77678	1.59517
SPAG1	25.888	2.5375		MREG	28.333	2.0537
SPECC1	26.7326	2.44051		MRPS27	2.7011	1.50864
SPG21	25.7415	1.54414		MT-CO2	1.3597	1.96223
SPINT2	26.285	1.54423		MT-ND4	23.9392	2.60641
SPRY4	25.4846	1.84011		MTMR2	2.08275	1.31966
SRC	28.191	4.5879		MTMR6	4.41179	2.27433
SSR1	1.59022	1.58086		MVB12A	2.45196	2.22915
STAM	3.06603	4.06434		MVD	1.66819	1.34582
STAM2	28.4927	4.9461		MYO18A	27.0124	1.62322
STARD3	27.7134	4.6513		MYO1E	1.34813	1.98185
STBD1	1.27505	1.76155		MYO6	1.92843	1.85078
STEAP3	26.8664	6.16764		MYOF	1.15117	1.39823
STIM1	1.00608	1.70172		NAMPT	1.83164	2.60206
STING1	24.1776	4.05274		NAPRT	1.29056	3.38605
STK11IP	26.8127	3.91991		NAXE	3.07069	2.31876
STOM	1.58306	3.73007		NCAPD2	1.05494	1.45653
STON2	25.9548	1.59023		NCBP1	1.89756	2.3098
STX10	27.7991	1.47127		NCEH1	4.49153	2.87374
STX12	24.6779	3.18612		NCK1	1.43858	1.7177
STX5	1.65276	2.69217		NCK2	1.89483	1.78781
STX6	28.6207	2.8905		NCLN	3.29849	1.84164
STX7	2.82752	4.28847		NDC1	27.1594	1.38331
STX8	26.1917	2.99476		NDUFA4	1.51885	1.7316
STXBP2	2.52614	1.77017		NDUFAF2	25.8153	1.67552
STXBP3	1.65878	2.27315		NDUFB4	1.9952	2.67778
STXBP5	2.00687	3.26917		NECAP1	26.1785	2.18489
SUCLA2	25.9044	2.05165		NECAP2	1.1302	1.57878
SUN2	26.8675	5.44794		NECTIN1	29.0061	1.95017
SYNE2	25.7162	2.47999		NECTIN2	4.60289	2.19146
SYNGR2	25.5615	1.97621		NELFCD	24.7307	1.94311
SYTL4	24.457	2.41008		NF2	1.6648	1.5544
TACSTD2	1.80185	2.30953		NIBAN1	26.885	1.66753
TAP1	1.35788	1.38193		NIBAN2	3.22666	2.52288
TAPBP	26.5565	2.4381		NME1	1.0111	2.00688
TBC1D10A	24.765	1.53832		NME1-NME2	1.0111	2.00688
TCIRG1	25.5652	1.91878		NPEPPS	1.0858	1.34118
TENM3	27.5591	3.31066		NPLOC4	1.59999	1.34294
TEX264	3.20091	2.73963		NRDC	1.77712	1.32698
TFRC	23.5396	2.23977		NSF	1.0783	1.91734
TGFBI	2.15084	1.9488		NT5C2	1.64551	2.3098
TIMM50	1.12908	1.96904		NUDCD1	1.61038	1.59007
TM9SF2	26.0142	2.34526		NUMB	4.03703	3.52288
TM9SF3	2.2765	1.85541		NUP160	2.69848	1.92812
TM9SF4	2.41106	2.42425		NUP35	28.6482	2.85384
TMED1	23.8713	6.23215		NUP42	3.32918	2.76955
TMED3	24.5512	3.65674		NXN	1.04261	1.56021
TMED7-TICAM2	1.12453	1.54228		OCLN	4.59834	1.89012
TMEM87A	27.4719	4.61263		OCRL	1.67915	1.44855
TMEM97	25.1643	3.07867		OGT	2.61798	1.31426
TMX1	1.15243	1.55116		OSBPL11	3.2845	1.91721
TMX3	25.5876	1.82607		OSBPL8	2.15289	2.03152
TMX4	24.4449	5.04954		OSBPL9	26.4756	2.05126
TNPO3	25.7775	3.17997		OSMR	25.5834	3.47046
TOM1	24.8896	1.59589		OTUB1	1.42007	2.49144
TOM1L2	26.1228	3.66208		OTUD7B	26.3608	2.90212
TOR1AIP2	26.1268	2.60587		OXR1	26.9292	1.71674
TRAPPC8	2.76333	2.06247		PALS1	29.2369	3.03627
TRAPPC9	25.8707	3.0354		PALS2	24.8736	3.4665
TRIP11	3.21297	2.63233		PARD3	5.9602	2.18046
TSC1	26.6653	3.63279		PARK7	2.37086	1.85387
TSG101	2.42748	1.73658		PARVA	1.5621	2.53503
TSN	2.21855	2.07649		PATJ	4.17638	2.92082
UACA	25.9184	1.31095		PCMT1	1.3275	1.99166
UAP1	25.1982	2.3979		PCNA	3.49329	2.16749
UBE2D3	1.84011	1.31963		PDCD5	27.3143	1.62847
UBXN4	1.98107	1.41551		PDCD6	1.84643	2.34679
UGGT1	2.55829	1.91867		PDCD6IP	0.909846	1.37469
UGP2	0.977489	1.95744		PDLIM7	2.36928	2.08092
UHRF1BP1L	26.4602	5.38497		PDXDC1	4.95396	2.52369
USE1	1.69737	3.21788		PEA15	3.29617	1.767
USP32	26.3151	2.45968		PEAK1	4.63149	3.22768
USP6NL	26.7046	1.97474		PFDN6	2.21135	1.85078
USP8	1.31639	2.31252		PGM3	1.85386	1.72125
VAMP2	2.08014	4.52539		PHACTR4	2.35351	2.18046
VAMP3	1.79657	2.35457		PHLDB2	3.3647	1.63827
VAMP4	26.8402	3.04504		PI4K2A	5.93668	3.39794
VAMP7	3.06953	1.49621		PIGU	25.1409	3.59614
VAMP8	2.5809	2.62133		PITPNA	1.95715	2.38722
VANGL1	4.68548	4.03171		PITPNB	1.0426	2.05048
VDAC2	1.03284	2.2706		PKMYT1	28.7325	1.83614
VEZT	26.4294	4.54336		PKN3	26.191	2.10126
VKORC1L1	26.5707	5.74877		PKP1	1.3399	1.76001
VMP1	25.0412	2.62148		PKP2	28.1976	1.67182
VPS13C	26.776	3.43735		PKP3	3.20642	1.91721
VPS16	27.3641	3.82046		PKP4	28.7507	2.00036
VPS28	26.5386	2.73914		PLCB3	1.64288	1.73993
VPS33A	29.0868	4.97417		PLEKHA1	2.82294	1.59346
VPS33B	26.352	3.99345		PLEKHA2	1.69042	2.3279
VPS39	26.0213	2.92973		PLEKHO2	28.4538	1.92949
VPS45	3.90863	3.5735		PLS1	0.931737	1.58187
VPS8	27.094	3.87192		PLS3	0.982916	1.59371
VRK2	26.8976	2.05764		PLSCR3	7.12329	1.90309
VTI1B	27.9062	4.67333		PLXNB2	26.7516	2.95037
WDR20	27.4447	2.82733		PNP	2.59609	2.60206
WDR24	27.309	3.38659		PPCS	1.65702	1.33442
WDR59	26.3731	1.72934		PPFIBP1	29.3233	4.70018
WDR91	25.8446	1.88045		PPIB	0.895861	1.45714
YES1	28.2687	4.57397		PPIL1	3.85605	1.70553
YKT6	2.37573	3.70368		PPP1CA	1.52033	1.93664
ZC3HAV1	0.938684	3.47078		PPP1CB	1.52033	1.93664
ZDHHC13	25.6804	2.4881		PPP1CC	1.52033	1.93664
ZDHHC3	27.5806	1.44351		PPP2CA	1.08971	1.85269
ZDHHC5	1.87044	1.80549		PPP2R5C	2.05761	1.35556
ZFYVE9	5.6372	2.4098		PPP3CA	2.25794	1.87943
				PPP4C	2.54176	1.84466
				PPP6C	2.27513	1.55596
				PRCP	26.999	3.58661
				PRDX3	1.26986	2.13557
				PRDX6	1.30696	2.3264
				PREB	1.38433	1.48614
				PREP	1.17003	1.92487
				PRKAA1	1.7793	1.72816
				PRKAB1	3.52836	1.60555
				PRKAG1	2.53272	1.66756
				PROCR	3.43845	2.95861
				PRR11	5.42463	1.41454
				PRRC1	1.19429	1.43291
				PSMA3	2.51514	1.6038
				PSMA4	1.14587	1.44617
				PSMC5	1.56644	2.03071
				PSMD11	1.04706	1.44876
				PSMD13	1.23311	1.75834
				PSMD2	1.89796	1.35853
				PSMD5	1.28732	2.64958
				PSMD9	25.6922	1.38419
				PSME2	1.27146	2.02092
				PSMG1	1.91534	1.50864
				PSMG2	1.32264	2.76221
				PTDSS1	1.02006	1.59605
				PTPA	1.79978	2.00436
				PTPN1	3.07037	1.97881
				PTPN11	1.15688	1.41334
				PTPN13	28.3537	1.93688
				PTPRF	2.32281	2.03152
				PTRH2	2.13882	1.71897
				PTTG1IP	27.6172	2.70071
				PYCARD	2.92878	2.88606
				RAB11B	2.15314	1.68403
				RAB11FIP1	29.7614	2.86525
				RAB11FIP5	2.74255	1.58838
				RAB13	1.20414	1.85199
				RAB14	1.09288	1.63226
				RAB18	2.37376	2.48149
				RAB1A	1.18282	2.31102
				RAB1B	1.25197	2.42168
				RAB21	2.91286	2.02228
				RAB23	28.491	2.71151
				RAB27A	5.61387	1.59346
				RAB27B	27.8832	2.50929
				RAB29	3.30186	2.09691
				RAB2A	1.16193	1.82789
				RAB32	4.2196	1.34679
				RAB34	3.78141	2.25181
				RAB38	3.25277	1.73518
				RAB6A	1.5882	1.38091
				RAB7A	1.21037	1.94845
				RAB8A	30.4491	2.78539
				RABGEF1	3.66713	2.85387
				RABGGTB	25.888	2.51662
				RABL3	29.8097	3.40216
				RAI14	2.04575	1.54212
				RALGAPB	2.34715	1.54821
				RAP1GDS1	4.41929	1.74718
				RARS1	1.41438	1.34589
				RASAL2	28.2767	1.73924
				RBSN	4.88826	1.55066
				REEP5	2.00065	1.61798
				REEP6	3.65734	1.97881
				RELCH	4.48953	2.97474
				RETSAT	3.65817	1.83863
				REXO2	25.3155	1.69588
				RFC2	1.3907	2.25504
				RICTOR	5.21238	1.84092
				RMDN1	24.6885	2.98468
				RNF114	4.03979	2.45593
				RNF121	1.71013	1.48545
				RNF149	6.19091	3.52288
				RPLP2	2.27045	1.83565
				RPN1	1.1502	2.21575
				RPS6KC1	27.0742	2.79983
				RRM1	27.0823	1.86397
				RRM2	4.87339	2.37777
				RTKN	1.48045	3.39062
				RTN3	1.33337	1.91534
				RTN4	0.887502	1.37225
				RUBCN	26.3609	1.55079
				RUFY1	1.98123	1.95861
				S100A10	1.31219	2.79431
				S100A11	1.1451	1.5647
				S100A14	2.43761	1.49349
				S100A2	1.96156	1.66555
				SACM1L	1.9538	1.34008
				SAR1A	2.48058	1.61979
				SARG	2.19287	1.75203
				SAV1	1.89583	4
				SCAMP1	4.5861	2.28269
				SCAMP2	2.21252	2.49485
				SCAMP3	2.56826	1.85699
				SCD	1.14055	1.37076
				SCFD1	2.80876	2.95861
				SCRIB	2.00156	1.52288
				SCYL1	2.4236	1.83863
				SCYL2	2.04708	1.88273
				SCYL3	27.8755	2.47304
				SDHC	0.974004	1.6314
				SEC13	2.35281	1.40782
				SEC22B	2.5387	1.40671
				SEC24B	1.50006	1.30578
				SEC63	1.90375	1.54821
				SEH1L	25.8248	1.86913
				SEPTIN10	1.59659	1.53313
				SEPTIN11	4.63768	1.30559
				SEPTIN2	1.58001	2.86464
				SEPTIN7	2.22059	2.08619
				SERPINB1	1.56693	1.60939
				SERPINB2	2.4294	2.31876
				SERPINB6	1.36226	1.44856
				SFN	0.949514	2.1517
				SFT2D3	28.0326	2.73522
				SH3BP4	6.55799	2.19382
				SH3GL1	1.17087	2.75034
				SHB	28.3871	2.435
				SIGIRR	27.7364	1.54066
				SLC12A4	27.3999	1.61778
				SLC12A6	27.0204	1.30183
				SLC1A5	2.94566	2.19382
				SLC20A1	25.8493	1.38435
				SLC25A24	0.996008	1.50604
				SLC2A1	1.88046	1.65561
				SLC30A1	30.03	1.48547
				SLC30A6	5.23916	2.17393
				SLC30A7	1.71915	2.48149
				SLC33A1	28.372	1.33097
				SLC35A2	28.5722	1.82841
				SLC38A2	1.88143	1.98716
				SLC38A9	27.5762	3.01705
				SLC4A7	29.7138	4.80703
				SLC7A1	4.81078	1.53037
				SLC9A3R1	1.98491	1.8962
				SLK	1.77972	1.31247
				SMAP1	3.31638	2.05061
				SMAP2	4.34856	2.86179
				SMYD5	1.70995	1.77469
				SNAP23	4.05212	1.66354
				SNAP29	3.7286	2.92082
				SNAP47	28.5001	1.84042
				SNAPIN	27.0689	2.57118
				SNF8	0.899238	1.40463
				SNRPF	2.47584	1.9431
				SNX1	2.95932	1.68194
				SNX11	29.0808	3.30952
				SNX12	6.9356	1.3279
				SNX2	2.76459	2.36653
				SNX29	27.8462	2.03429
				SNX3	6.41767	2.33724
				SNX33	2.11096	1.37675
				SNX7	25.1635	1.55164
				SNX9	1.2712	2.17314
				SPAG1	3.72273	2.88606
				SPART	1.68658	1.90658
				SPECC1	4.89947	1.59537
				SPG21	27.527	2.07337
				SPRED2	27.3539	2.12866
				SPRY4	26.2011	2.1977
				SPTLC1	2.43589	1.72354
				SQSTM1	1.72473	1.50307
				SRA1	3.81068	1.32331
				SRC	3.38207	2.18709
				SRP54	1.28207	1.79682
				SRPRB	2.06782	1.5391
				SSR4	1.5735	2.14686
				ST14	26.2552	2.4513
				STAM	7.54839	2.45593
				STAMBP	3.32225	2.85387
				STAMBPL1	1.26324	1.45109
				STAP2	1.11329	1.80205
				STBD1	2.62274	2.16749
				STEAP3	4.63647	2.31488
				STIM2	28.543	2.14379
				STK38L	24.5374	3.20694
				STOM	6.5728	1.48945
				STON2	25.2013	4.46726
				STX10	6.10744	1.49621
				STX12	5.04793	1.89986
				STX5	3.77323	2.33724
				STX6	7.563	1.72816
				STX7	2.76668	1.76447
				STX8	6.1675	2.34679
				STXBP2	2.92684	3.69897
				STXBP3	1.80007	1.87943
				STXBP5	27.8917	3.52821
				SUCLA2	1.56998	1.48934
				SURF4	1.80991	1.80134
				SYAP1	4.37217	1.51348
				SYPL1	1.84976	1.6216
				TAB3	3.37863	3.04576
				TACSTD2	2.05765	2.85387
				TAGLN	2.12713	1.73049
				TAGLN2	1.13832	3.95691
				TAOK3	26.5811	3.7536
				TARS2	25.4332	2.69269
				TAX1BP3	27.137	2.4399
				TBC1D22A	28.1753	2.5419
				TBC1D22B	27.4394	3.08364
				TBC1D23	27.5783	2.94172
				TBC1D5	2.58531	1.71897
				TBL3	25.6432	1.92175
				TDRP	2.24697	2.46852
				THBD	25.4379	1.3605
				TK1	0.880818	2.20864
				TKFC	1.01179	1.40805
				TM9SF2	3.73785	2.65758
				TM9SF3	1.42329	1.53295
				TM9SF4	2.6258	2.30103
				TMCC3	26.4382	1.48392
				TMED1	24.8476	2.48241
				TMED2	3.94038	2.38722
				TMED7-TICAM2	3.98211	2.69897
				TMED8	5.35768	1.68613
				TMED9	1.27955	3.09745
				TMEM165	1.61512	1.38616
				TMEM205	2.09125	1.62525
				TMEM209	3.16799	1.33068
				TMEM214	4.12457	1.68613
				TMEM263	2.2454	2.06048
				TMEM33	1.37334	2.41915
				TMEM40	26.8015	1.85255
				TMEM44	27.7424	2.36526
				TMEM59	3.32415	2.4318
				TMEM87A	4.75559	1.54202
				TMF1	2.12152	2.21467
				TMPO	1.53038	1.82451
				TMX2	1.96667	2.12494
				TNFAIP3	27.5754	1.8038
				TNFRSF10A	25.6645	3.62407
				TNPO1	1.46244	1.90208
				TNPO2	1.40273	1.70816
				TNPO3	3.03793	2.85387
				TOM1	7.44204	4
				TOM1L1	28.3181	2.62696
				TOM1L2	26.5079	2.15758
				TOMM22	1.70497	1.48812
				TOR1AIP1	2.64033	1.87943
				TP53BP2	1.02176	1.41639
				TP53I3	2.14682	1.45469
				TPD52	2.27424	2.04096
				TPD52L1	26.7273	5.34027
				TPD52L2	3.37417	3.04576
				TRAP1	1.08775	1.83057
				TRIP11	4.65622	2.35115
				TRIP13	1.40699	1.44482
				TRIP6	2.07613	1.91009
				TSG101	26.9606	3.15346
				TSN	1.46861	1.51378
				TSPAN15	3.7937	2.39794
				TTLL12	3.09375	1.44129
				TTPAL	27.2476	1.68189
				TXNDC9	1.19608	1.49336
				TXNL1	3.4661	2.50864
				TYMS	25.0413	2.10828
				UBA1	0.943193	1.65631
				UBE2D3	2.31563	1.56225
				UBE2E1	2.24025	1.30165
				UBE2E2	3.36433	1.63639
				UBE2M	27.6603	1.34753
				UBXN4	3.3545	1.65365
				UBXN6	5.63566	1.86328
				UFD1	4.09745	2.88606
				UGGT1	1.68961	1.5157
				UMPS	1.35839	3.17555
				UNC5B	27.6975	1.85349
				UNC93B1	24.7882	2.50837
				USP6NL	5.09847	2.49883
				USP8	3.11498	1.77469
				UTP4	1.68407	1.95468
				VAMP2	2.77288	1.49621
				VAMP3	2.7846	1.67572
				VAMP8	2.75751	1.61618
				VANGL1	27.8806	1.86101
				VAPB	1.55915	1.30436
				VAT1	0.903373	2.19694
				VEZT	28.0768	1.67311
				VKORC1L1	3.06648	3.69897
				VPS16	27.687	2.32769
				VPS28	27.7157	2.52758
				VPS33A	4.92245	1.72966
				VPS33B	26.9109	3.44794
				VPS35	0.980934	2.13086
				VPS37A	1.81508	1.88273
				VPS41	25.8213	3.25796
				VPS45	3.41177	3.52288
				VPS50	3.10338	3.30103
				VPS51	4.61609	2.36661
				VPS8	27.6133	2.90873
				VTI1B	5.2521	1.5867
				WASF2	6.63848	3.22185
				WASHC2A	1.2359	1.97872
				WASHC2C	1.2359	1.97872
				WDR1	1.46494	1.48158
				WDR11	26.3996	2.78855
				WDR20	29.2744	2.00693
				WDR24	27.8256	1.93355
				WDR45	25.0403	1.58372
				WDR59	26.9726	1.76803
				WLS	2.15874	1.44009
				WWOX	26.6176	1.45099
				XPO1	0.965984	1.67596
				XPO5	1.69454	2.30103
				YARS2	1.83905	1.65758
				YES1	3.2182	2.07572
				YIPF3	2.74746	1.49894
				YKT6	2.05047	2.37675
				YWHAB	1.11783	1.7612
				YWHAE	0.946568	2.00926
				YWHAH	1.01249	2.00037
				YWHAQ	1.08017	2.22143
				YWHAZ	1.08732	3.56468
				ZC3HAV1	2.49554	1.80688
				ZC3HAV1	2.49554	1.80688
				ZC3HAV1L	2.701	2.95861
				ZDHHC13	6.19714	2.85387
				ZDHHC5	3.08124	2.14874
				ZDHHC8	25.736	1.47225
				ZFAND5	3.69059	1.34199
				ZFAND6	25.4958	1.97417
				ZFPL1	2.19314	1.34104
				ZFYVE16	1.10265	1.373
				ZFYVE9	27.7605	2.14099
				ZMPSTE24	1.55283	2.58225
