# Supplementary material for: The membrane-associated ubiquitin ligase MARCHF8 degrades MHC-I in HPV-positive head and neck cancer for immune evasion
Source: Proc Natl Acad Sci U S A. 2026 Mar 9;123(11):e2525730123. doi: 10.1073/pnas.2525730123 (PMC12994185; doi:10.1073/pnas.2525730123)
Supplement: Supplementary file 3 — Dataset S02 (XLSX) [file pnas.2525730123.sd02.xlsx]

## Sheet: Fig 1D
Protein	"Log2 FC"	"-Log P value"
AAAS	1.30828	0.538502
ABCC1	24.9457	2.61928
ABI1	1.02135	1.45229
ACACA	1.4023	2.4666
ACBD3	3.97784	3.9399
ACBD5	24.8384	1.67426
ACOT7	0.929153	0.820505
ACOT9	0.456648	0.251723
ACSF2	24.2683	4.45635
ACSL4	0.147679	0.0723498
ACTN1	0.135487	0.163304
ACTN4	0.0897015	0.0986145
ACTR1A	1.04558	0.492817
ACTR3	0.347695	0.319626
ADAM17	27.7827	6.3163
ADAM9	27.2057	4.91338
ADD1	1.60809	1.14302
ADD3	1.573	3.23816
ADSS2	26.1597	1.34239
AFDN	0.490937	2.10325
AFTPH	0.745825	0.995551
AGFG1	0.334634	0.792109
AGPS	0.21007	0.0941178
AHCYL1	0.596005	0.91762
AHCYL2	0.554171	0.680679
AKAP10	0.292482	0.0748618
AKAP12	1.76975	0.894124
ALCAM	25.4878	1.98339
ALDH18A1	1.58957	0.865853
ALDH1A3	0.166663	0.306155
ALDH7A1	0.162281	0.387815
ALDOA	0.256416	0.522723
ALDOC	0.789007	2.02281
ALG5	24.2223	1.98151
AMOTL1	3.07513	1.7516
ANK3	2.2946	2.12132
ANKLE2	0.28661	1.01291
ANKRD27	26.4589	1.74424
ANKS6	26.33	2.90582
ANO1	27.0152	3.9093
ANO10	25.267	1.68953
ANO6	27.7232	3.28337
ANXA3	2.74845	1.52739
ANXA4	1.09094	0.904849
ANXA5	1.29015	2.47771
ANXA6	4.86724	2.90348
ANXA6	27.3979	3.03334
ANXA7	3.40183	1.85174
ANXA8	0.645895	1.56638
ANXA8L1	0.645895	1.56638
AP1B1	0.978386	1.20477
AP1G1	0.638103	1.49122
AP2B1	0.760121	1.23714
AP3M1	0.693428	0.52668
AP4E1	0.354458	0.780479
APBB1	4.58015	4.14852
APBB2	2.43661	3.61981
APBB2	27.8842	4.64682
APPL1	6.85366	1.59555
APPL2	26.0172	3.78934
ARF1	0.0167161	0.0640796
ARF4	0.0565609	0.106675
ARF5	0.0307459	0.0679111
ARF6	0.164902	0.561186
ARFGAP3	0.0857786	0.304562
ARFGEF1	27.179	4.59006
ARFGEF2	26.9015	5.83267
ARFIP1	1.64413	4.05405
ARFIP2	2.84479	3.18738
ARHGAP1	1.28935	3.11626
ARHGAP12	0.0763864	0.0505961
ARHGAP21	0.38541	1.11125
ARHGAP23	0.500952	0.31372
ARHGEF1	0.0753875	0.0573051
ARL8B	0.663324	0.311317
ARPC3	0.806154	2.37351
ASL	1.82252	1.92219
ASNS	1.02547	0.805972
ASS1	1.22732	0.997149
ATIC	0.995766	0.62085
ATL3	0.312817	0.509544
ATP1A1	0.394083	1.17274
ATP1B3	0.274378	0.366059
ATP2A2	0.12698	0.464913
ATP2B1	1.43458	1.59521
ATP2B4	1.591	2.03729
ATP2C1	25.9097	3.63845
ATP6V1B2	27.5294	5.65081
ATP6V1H	0.0197553	0.0101677
AUP1	2.25676	1.56917
BABAM2	25.4884	1.50248
BAIAP2	0.821133	2.4104
BAIAP2L1	0.709592	0.312689
BASP1	4.08245	2.8471
BCAP31	1.03642	3.24138
BET1	26.5629	3.78673
BET1L	29.1814	3.57622
BLVRA	2.60481	1.98084
BMP2K	2.60068	1.01863
BORCS6	1.84715	1.1146
BRI3BP	0.420623	0.271595
C2CD2	27.075	3.11399
C2CD2L	24.0345	2.32462
CAMLG	24.7066	6.17512
CANX	0.359638	0.644668
CAPNS1	2.16252	4.43006
CAPZB	0.123259	0.205527
CARS1	0.10231	0.0633932
CASKIN2	3.92105	2.93511
CAV1	0.926084	1.13003
CAV2	3.04937	1.40508
CC2D1B	26.2549	2.85532
CCDC47	3.50834	4.46861
CCDC88A	0.921561	1.12635
CCT2	0.219967	0.101985
CCT3	0.833985	1.67875
CCT4	0.386644	0.704324
CCT7	0.161533	0.638692
CD109	24.8588	2.15692
CD81	0.888827	0.350634
CD82	25.4412	1.3278
CD9	1.90726	2.04168
CD99	27.0527	3.42589
CDC42	0.113563	0.162665
CDC42BPB	0.993746	1.41069
CDC42EP1	27.915	2.89703
CDC42EP4	5.92052	2.85479
CDCA3	3.56289	2.43697
CDCP1	25.667	3.6848
CDK17	1.08646	0.740732
CDK6	27.792	3.69499
CDKAL1	26.7777	3.52869
CEMIP2	3.68413	2.82711
CERS2	2.08599	1.2054
CISD2	0.561632	2.48935
CKAP4	0.11113	0.155874
CKMT1A	0.941406	1.02255
CLCC1	0.816174	1.07092
CLCN7	26.6693	2.64237
CLIC1	0.14486	0.523001
CLIC4	0.373652	0.797124
CLINT1	1.95359	2.34734
CLTC	0.521566	1.24759
CNOT9	0.660487	0.218943
CNP	0.597875	0.522632
COASY	25.9563	1.45777
COG1	0.170881	0.430526
COG2	26.2495	3.54407
COG3	0.805629	0.729967
COG4	1.75577	1.05315
COL17A1	2.48605	2.37304
COL2A1	0.433061	0.213861
COPS2	0.385297	0.719682
COX6C	25.9199	2.86107
CPNE1	1.73982	1.34756
CRTAP	0.432022	0.191737
CRYBG3	0.963841	0.679533
CRYZ	3.3371	1.58885
CS	0.147753	0.55366
CSNK2A1	0.407814	0.636294
CSNK2A2	1.32422	0.785011
CSPG4	26.7218	3.8506
CTDSP2	27.1918	2.74859
CTNNA1	0.606447	1.09624
CTNNA2	1.00541	0.996206
CTNNB1	0.705667	2.17102
CTNNBL1	0.469143	0.728439
CTNND1	2.6639	4.57287
CUEDC1	25.8018	2.73113
CYB5B	0.342835	0.072491
CYC1	0.416937	0.18194
DAD1	0.370911	0.424721
DCD	25.265	1.88901
DDOST	0.358928	0.938052
DDRGK1	0.977378	0.623688
DDX39A	0.00591774	0.0162837
DEF8	26.0059	1.89332
DEPDC7	0.421391	0.897507
DHCR24	0.376458	0.80123
DHCR7	0.326224	0.553861
DHRS7	1.49579	2.68409
DIP2B	1.72062	0.901534
DLG1	5.40437	1.65598
DLG5	2.55972	2.20873
DNAJC5	0.9485	0.626962
DOCK6	1.81469	1.33101
DOCK9	0.819435	2.95383
DOT1L	1.83861	0.946666
DSC3	4.69314	2.88371
DSG2	0.978429	1.88949
DSG3	2.61079	2.26324
DUS4L-BCAP29	3.54695	1.60974
EBAG9	25.077	3.37444
ECI1	24.9761	3.89663
ECPAS	1.49675	0.644207
EEF1E1-BLOC1S5	25.335	3.65503
EFNB1	3.06131	5.20422
EFNB2	29.2806	2.23524
EFR3A	4.2533	3.22829
EFTUD2	1.11549	0.667142
EGFR	3.63326	4.62386
EHBP1	0.0864845	0.143473
EHBP1L1	0.0522665	0.190457
EHD1	1.56564	2.34523
EHD2	0.862804	2.66308
EHD4	0.32713	0.962183
EIF3K	0.455767	0.235716
EIF4A1	0.0331657	0.0767719
EIF4A2	0.0331657	0.0767719
EIF4A3	0.156248	0.293821
ELOVL1	0.584048	0.166547
EMC8	25.9371	2.44885
EMD	1.28472	3.98517
EML2	0.0629318	0.0478613
ENO1	0.129667	0.281797
EPB41	25.62	2.52718
EPB41L2	2.00805	3.6475
EPB41L5	27.6742	1.3665
EPG5	26.0899	2.36557
EPHA1	26.2695	1.57057
EPHA2	1.56565	2.75186
EPHB4	26.4516	1.65699
EPN1	1.56864	0.933876
EPN2	1.48867	2.43706
EPN3	2.12469	2.52715
EPS15L1	0.342142	1.92767
ERBB2	29.2049	4.29998
ERBIN	1.19903	3.58684
ERC1	0.109408	0.0732937
ERG28	1.70695	0.937298
ERGIC1	0.095213	0.04434
ERLIN1	1.62587	1.28568
ERLIN2	1.04236	0.440914
ERMP1	24.2632	2.84037
ESYT1	0.580273	1.90492
ESYT2	0.938554	1.45524
EXOC2	24.5075	1.46861
EXOC3	2.11548	1.47385
F11R	1.01092	1.51047
FADS2	25.6464	1.92051
FAF2	1.23461	1.92369
FAM135A	25.4812	2.50298
FAM83B	0.254477	1.00751
FAM83F	3.01758	2.99345
FARSA	0.297582	0.117296
FAT1	24.277	4.07573
FAT2	4.25871	1.96242
FDFT1	0.457949	2.23226
FERMT1	0.670822	1.02854
FERMT2	3.73472	2.71813
FHIP1A	0.524203	0.496127
FKBP8	0.14908	0.46111
FLOT1	3.10515	5.0243
FLOT2	2.7234	3.58796
FLRT2	26.6409	2.59503
FLRT3	27.5066	2.83833
FLVCR1	24.9049	1.74968
FRMD6	26.796	1.4659
FSCN1	0.256913	0.231724
FYCO1	25.0615	1.89722
GALNT2	2.42562	1.66796
GANAB	0.387639	2.04469
GARS1	0.260269	0.523299
GBF1	3.83114	3.3845
GCC1	27.0986	4.60194
GCLC	1.44685	0.895
GDI1	0.248404	0.515479
GDI2	0.123609	0.437233
GFUS	25.6158	3.69854
GGA2	0.717272	0.764602
GGA3	0.930717	0.910439
GLB1	24.839	1.90403
GLS	2.00819	2.10494
GLUD1	3.21934	1.87689
GNA11	1.95943	2.2784
GNA13	1.71725	1.26095
GNAI1	2.84399	2.23902
GNAI2	1.13396	2.1421
GNAI3	1.36935	1.69092
GNAQ	0.89555	1.65191
GNAS	0.873322	0.944084
GNPNAT1	0.0912671	0.115016
GOLGA2	1.10641	2.50432
GOLGA3	0.0862558	0.198385
GOLGA4	3.80976	2.94233
GOLGA5	0.207799	0.456411
GOLGB1	4.68014	2.66929
GOPC	5.11378	3.46338
GORAB	27.9911	4.63714
GORASP2	5.6655	3.03052
GOSR1	27.429	2.58102
GOT1	25.6976	2.10095
GOT2	25.0147	1.82786
GPD2	26.6159	2.42189
GPR89A	0.158042	0.0813855
GPRC5A	3.04852	1.94727
GPRIN1	26.8426	1.7916
GPS1	0.779771	1.07747
GRAMD2B	1.67948	0.95413
GSTK1	0.916838	1.66896
HARS1	0.576856	0.2013
HGS	3.80791	3.67715
HIP1R	3.47618	2.65582
HK2	0.19991	0.276255
HLA-E	0.324754	0.664517
HM13	0.801455	0.403279
HMOX2	1.19124	2.12496
HPRT1	0.396654	3.40501
HSP90B1	0.0697987	0.230406
IARS2	1.52116	0.939989
IDH2	0.925044	1.16659
IFITM3	2.0477	1.41613
IGF2R	28.3479	5.65413
ILK	0.559136	0.407099
ILVBL	0.290919	0.239979
IMMT	25.244	2.57533
INF2	0.87096	2.30414
INPP5F	24.0681	2.26972
IPO5	0.237158	0.493482
IPO9	0.191758	0.268722
ITCH	0.0317384	0.0574605
ITGA3	4.04539	3.02502
ITGA5	24.7247	2.12851
ITGA6	1.79893	2.57147
ITGAV	2.80085	1.47913
ITGB1	2.03214	3.70081
ITGB4	1.34755	1.68744
ITGB5	27.1061	2.89088
ITGB6	4.78937	4.7504
ITSN1	1.93623	2.31295
JAG1	25.4719	2.77788
JAG2	26.1955	1.48686
JUP	0.484492	1.69917
KDF1	26.6738	1.67141
KDSR	1.91989	2.20279
KIAA0319L	26.7118	3.1153
KIAA1522	0.54437	1.32692
KIF13B	0.48179	1.44643
KIF16B	1.19913	1.94429
KIFC1	1.02298	0.430509
KIRREL1	27.4107	3.92703
KPNB1	0.0843728	0.273524
KRT1	0.161199	0.188996
KTN1	0.0451513	0.0103992
LAMB3	0.811174	1.46075
LAMC2	1.19359	1.16875
LAMP1	1.55873	2.28503
LAMTOR1	4.58704	4.57441
LANCL1	27.14	1.57568
LBR	0.478962	1.97643
LCP1	0.559363	0.609267
LDHB	0.166483	0.321111
LDLRAP1	25.4711	1.52505
LEMD2	2.35013	1.80912
LEMD3	0.997454	3.44241
LETM1	1.38183	1.89256
LIMS1	25.4871	1.90702
LLGL1	1.02064	2.78351
LMAN1	0.0704191	0.0343146
LMAN2	0.691668	1.08319
LNPEP	28.834	4.62857
LNPK	24.8439	2.18219
LPCAT2	1.31974	0.653999
LRBA	3.22062	2.90908
LRP8	26.0254	2.03064
LSR	27.0562	2.99039
LSS	0.439272	0.755578
LYN	27.6326	3.36202
M6PR	0.563003	0.385677
MACC1	1.44625	0.953032
MAGED1	2.52216	1.91795
MAGT1	25.3039	2.77799
MAP2K1	1.51769	0.788846
MAP3K11	25.3351	3.53577
MAP4K4	0.638036	1.0749
MAP4K5	0.334584	0.168102
MAPK1	0.196249	0.158078
MAPK3	0.622578	0.393946
MARCKS	1.65689	2.65793
MARCKSL1	25.1269	3.18007
MARVELD2	4.1721	2.63743
MB21D2	5.30725	5.47353
MBOAT7	0.358422	0.644058
MCAM	27.8109	2.30325
MCCC1	0.605885	2.2154
MCMBP	1.08977	0.403105
MDH1	0.40828	1.59177
MDH2	2.89331	1.65222
ME2	0.312019	0.505655
MEAK7	0.816985	1.88079
MICAL2	2.23992	2.07453
MINK1	1.38183	4.01443
MIOS	3.77131	4.3968
MLEC	1.83734	1.49655
MON2	4.75456	4.01742
MOSPD2	27.4442	4.42326
MPZL1	27.6339	2.29915
MPZL2	3.91498	1.55252
MREG	2.16529	0.678077
MT-CO2	1.75642	1.47236
MTCH2	0.155538	0.150019
MTMR1	26.1859	4.38998
MVB12A	0.346149	0.740243
MVD	0.562496	1.18993
MVK	0.44368	0.179189
MXRA7	26.4255	2.74091
MYADM	24.8336	2.14562
MYO18A	0.407385	0.598889
MYO5C	2.20807	1.06436
MYO6	0.660319	1.05823
MYOF	0.54832	2.43702
NAGK	25.2543	3.3697
NAPA	26.1524	2.24237
NAPRT	1.52896	1.27837
NAXE	24.3562	3.46617
NBEAL2	24.0284	1.88602
NCBP1	25.1805	1.33954
NCLN	1.26904	1.63336
NCOA7	0.487237	0.173785
NDC1	1.78456	1.75361
NDUFA13	0.335125	0.321898
NDUFA9	0.193952	0.108235
NDUFC2	0.232679	0.397941
NDUFS2	1.04994	0.459217
NECTIN1	27.9298	3.81404
NECTIN2	27.6962	2.64878
NELFB	1.28878	0.799777
NF2	0.881052	2.17753
NHLRC2	1.15772	0.340512
NHS	1.74918	1.39392
NIBAN1	26.2045	2.08411
NIBAN2	1.07745	2.55252
NIT2	0.115276	0.0276874
NNMT	0.198929	0.334486
NOMO1	1.85272	0.946069
NPC1	29.5249	3.42518
NPEPPS	1.7151	1.05842
NPTN	25.7814	1.78079
NQO1	0.2198	0.297538
NRDC	0.16436	0.106936
NRM	25.7418	2.79911
NSDHL	0.107122	0.259056
NUMB	2.02851	3.33327
NUMBL	2.44813	4.80144
NUP155	1.37461	1.46286
NUP205	6.98922	0.427227
NUP42	26.7657	2.58772
NUP88	23.817	1.56013
OAT	5.0367	3.44985
OCIAD2	1.69599	2.64011
OCLN	26.9244	2.00243
OCRL	0.501268	1.55676
OGDH	2.88366	1.43036
OSBP	0.530839	0.46033
OSBPL10	0.935135	1.21708
OSBPL11	1.21287	3.23334
OSBPL1A	24.3806	1.35816
OSBPL8	0.778086	2.25489
OSBPL9	4.47951	3.99231
OXA1L	24.2011	3.40452
OXR1	25.2353	1.55306
PA2G4	0.854054	0.420095
PACS1	0.0500593	0.0185
PAFAH1B3	24.9715	1.37198
PAIP1	0.933365	0.372101
PALM2AKAP2	2.23896	1.2055
PALS1	4.29756	2.81604
PARD3	2.50808	2.84981
PARVA	0.817412	2.5608
PATJ	27.1024	1.64683
PCCA	0.490899	0.645229
PCK2	25.3235	1.4979
PCYOX1	0.544842	0.239843
PDCD10	0.936328	2.3366
PDCD6	1.48848	1.21865
PDCD6IP	0.170527	0.24197
PDXDC1	2.39274	3.11211
PDZD8	26.7186	3.80853
PEAK1	25.8654	3.56451
PFN1	0.136294	0.357915
PGK1	0.218404	0.393194
PGM3	25.6475	2.37633
PGRMC1	25.2884	2.28718
PGRMC2	2.44994	1.69392
PHACTR2	27.1635	4.50544
PHACTR4	0.174017	0.30101
PI4K2A	27.4835	3.74248
PI4KA	24.0638	1.39188
PI4KB	24.9663	4.38478
PICALM	2.87279	4.59422
PIGU	3.31562	1.36873
PIK3R4	1.45686	1.28015
PIKFYVE	3.3447	1.58205
PIP4P1	28.3355	3.97304
PITPNA	2.58327	1.63558
PKP3	1.34527	3.01943
PKP4	28.3539	4.03249
PLCH2	1.84316	2.29898
PLEKHA5	1.2403	2.78842
PLEKHM2	24.744	1.33669
PLEKHO2	1.73055	3.04041
PLOD1	1.18297	2.92653
PLS1	0.00482984	0.00871086
PLSCR3	27.3603	1.37938
PLXNA1	27.9228	5.34883
PLXNA2	26.3889	2.93552
PLXNB2	25.9196	5.80727
PNP	0.238151	0.476716
POFUT1	2.75064	2.97178
POR	1.43214	1.1273
PPCS	0.135441	0.146936
PPFIA1	26.1229	3.68642
PPFIBP1	1.77458	2.6807
PPFIBP1	28.8243	2.41986
PPP1R15B	0.66797	0.342559
PPP2R5E	0.280098	0.150947
PPP5C	0.771457	0.418476
PPP6C	23.8042	4.80027
PRCP	23.5674	4.83047
PRDX3	25.9666	2.18046
PRKCD	0.248599	0.0898223
PRMT1	0.00459656	0.0105144
PROCR	0.0219146	0.00779518
PRPS1	2.00897	1.00081
PRPS2	1.42547	1.08273
PSAT1	0.707579	0.888193
PSD3	2.62689	1.32696
PSMA7	0.0802583	0.0974263
PSMB1	1.30738	0.793841
PSMB2	0.822242	1.90461
PSMB5	1.49092	0.64533
PSMC2	0.440853	1.8009
PSMD7	0.926767	0.748335
PSMD8	0.770923	1.54536
PTK7	25.9533	2.53768
PTPA	1.33668	0.824792
PTPN1	0.685611	2.73688
PTPN13	27.5599	3.75542
PTPN14	25.0991	3.52044
PTPN18	4.19575	2.37035
PTPRF	2.98284	2.29519
PTPRK	24.7174	1.33933
PTRH2	26.8665	2.4269
PTTG1IP	26.4342	1.74664
RAB10	0.482172	0.990058
RAB11B	0.627483	2.57571
RAB11FIP1	2.62948	1.48352
RAB11FIP5	1.06859	2.58514
RAB13	0.221972	0.776086
RAB18	0.0866735	0.0853876
RAB1A	0.223098	0.992761
RAB1B	0.140622	0.500753
RAB21	1.68765	2.10555
RAB23	27.4992	3.98213
RAB27B	24.7846	1.34231
RAB29	0.687707	1.01955
RAB2A	0.205388	0.256773
RAB34	1.55536	2.40006
RAB35	3.00787	2.6398
RAB38	0.401562	0.580932
RAB3A	1.57856	0.882294
RAB3D	0.756201	0.951029
RAB3GAP1	0.409069	0.749837
RAB3GAP2	0.309692	0.179884
RAB5A	1.31616	1.04887
RAB5C	0.444352	0.520568
RAB7A	0.254596	0.92079
RAB8A	0.29831	1.73937
RAB8B	29.2101	3.37692
RABGEF1	25.5984	2.08468
RABL6	0.713575	1.52463
RACK1	0.151966	0.359774
RAI14	1.00469	1.86062
RALA	2.1212	3.76991
RALB	1.69003	3.89459
RAP1A	1.31946	1.21981
RAP1B	1.20112	1.45246
RAP1GDS1	1.08643	2.20621
RAP2C	25.7792	2.16355
RASAL2	2.42729	2.84463
RBSN	2.60698	2.24105
RDH11	0.754975	1.0957
REEP5	2.02811	2.27203
RELCH	26.9572	2.80923
RELL1	5.35709	5.27079
RER1	0.716972	0.541525
RFC5	0.830594	0.28775
RFTN1	26.2547	4.1948
RHBDD1	24.8439	2.04956
RHBDD2	27.1413	2.69233
RHOG	1.68384	2.61002
RICTOR	26.8555	3.63687
RINT1	0.40629	0.329221
RNF121	1.2814	2.39727
RNF149	25.2254	2.01995
RNH1	1.77375	1.29439
RO60	0.00499814	0.00314052
ROBO1	24.3787	2.73565
ROCK1	5.39377	1.2129
ROCK2	1.98565	2.21444
RPLP0	0.366688	0.819548
RPS27A	0.869304	2.59087
RPS6KC1	26.4816	2.52112
RPTOR	26.9311	3.23923
RRAGB	2.43156	1.9066
RRAGC	3.47553	4.20297
RRAS	0.378202	0.272204
RRAS2	0.723634	1.26969
RTN3	0.508927	0.979909
RTRAF	1.63411	1.12197
RUBCN	24.3953	5.11141
RUFY1	0.330057	0.906703
S100A14	0.382705	1.30749
S100A16	0.382517	0.170635
S100A2	0.291766	0.453105
SACM1L	25.8448	2.38506
SAR1A	27.0159	4.3982
SAR1B	1.58164	1.70136
SCAMP1	2.20713	3.15564
SCAMP2	25.9989	1.65719
SCAMP3	2.71082	2.75599
SCFD1	1.12169	3.05044
SCRIB	1.05013	2.22207
SCRIB	27.3148	2.3536
SCYL1	0.156078	1.51865
SCYL2	0.551828	1.82133
SCYL3	26.8215	2.00172
SDHA	0.837667	0.283417
SDHC	0.827671	0.511132
SEC14L2	25.0169	2.75162
SEC22B	1.15077	2.54303
SEC23A	1.48323	0.806435
SEC23B	1.63293	1.41749
SEC24D	0.619006	0.371634
SEC61A1	1.03102	0.860413
SEH1L	0.255386	0.0617645
SEPTIN11	24.8904	1.98407
SERPINB6	0.0244128	0.00853285
SERPINH1	3.66143	2.09345
SF3A3	0.373362	0.215051
SFN	0.254097	1.16205
SFXN1	0.041713	1.06217
SH3BP4	0.936626	2.27853
SHB	27.4353	3.92993
SHMT1	1.69225	0.525218
SHMT2	4.33095	4.01412
SIGMAR1	1.3033	0.91539
SLC12A2	25.9462	3.84301
SLC12A4	27.2533	3.98903
SLC12A6	26.8166	3.0815
SLC12A8	25.1317	1.53914
SLC16A3	0.810731	0.890659
SLC1A5	2.81935	2.6298
SLC20A2	28.2781	4.50095
SLC25A13	0.264106	0.143227
SLC25A24	1.28016	1.29881
SLC2A1	0.344825	0.743339
SLC30A1	27.8005	1.58049
SLC30A6	4.73444	3.70883
SLC30A7	1.75199	0.892892
SLC35A2	26.6149	1.64236
SLC35B2	24.5174	1.81385
SLC35E1	2.32375	1.54731
SLC35F6	24.1805	1.66587
SLC38A2	5.93297	2.89047
SLC38A9	26.4049	2.97194
SLC39A14	25.5398	2.89869
SLC3A2	0.950642	1.27389
SLC4A7	4.64306	3.78621
SLC6A11	23.186	3.82432
SLC6A8	26.045	4.08888
SLC7A5	1.24902	0.856858
SLC9A1	2.45001	2.58872
SMAP1	0.146348	0.48658
SMAP2	0.857792	1.07408
SMC2	1.93228	0.828668
SMC4	0.772147	0.277248
SMCR8	4.4903	1.831
SMPD4	0.476004	0.12798
SMS	0.532394	0.393629
SMU1	1.42869	2.4933
SNAP23	2.53319	4.14941
SNAP29	1.16472	2.3282
SNAP47	4.74399	2.74664
SNTB2	27.4102	2.72336
SNX1	1.3716	2.73906
SNX12	4.33372	3.96109
SNX2	1.16898	3.22827
SNX29	27.1076	6.06987
SNX3	3.53201	4.80938
SNX7	25.5861	1.35054
SNX8	28.1667	1.90711
SOAT1	2.01164	1.35356
SORD	3.24436	1.19131
SPAG1	25.888	2.5375
SPAG9	0.424687	1.52532
SPATA2	0.710555	1.20795
SPCS2	0.518336	1.94482
SPCS3	0.775726	0.694813
SPECC1	26.7326	2.44051
SPG21	25.7415	1.54414
SPINT2	26.285	1.54423
SPRY4	25.4846	1.84011
SPTAN1	0.517382	1.52499
SRC	28.191	4.5879
SRPRA	0.438793	1.6224
SRPRB	0.232931	0.912821
SRPX	1.2155	0.817623
SSR1	1.59022	1.58086
SSR4	0.723139	0.791441
STAM	3.06603	4.06434
STAM2	28.4927	4.9461
STARD3	27.7134	4.6513
STBD1	1.27505	1.76155
STEAP3	26.8664	6.16764
STIM1	1.00608	1.70172
STIM2	1.59633	0.686085
STING1	24.1776	4.05274
STK10	0.107542	0.0915725
STK11IP	26.8127	3.91991
STOM	1.58306	3.73007
STON2	25.9548	1.59023
STT3A	0.302425	0.945225
STT3B	0.485113	1.37886
STX10	27.7991	1.47127
STX12	24.6779	3.18612
STX18	0.733921	0.572478
STX5	1.65276	2.69217
STX6	28.6207	2.8905
STX7	2.82752	4.28847
STX8	26.1917	2.99476
STXBP2	2.52614	1.77017
STXBP3	1.65878	2.27315
STXBP5	2.00687	3.26917
SUCLA2	25.9044	2.05165
SUN2	26.8675	5.44794
SYNE2	25.7162	2.47999
SYNGR2	25.5615	1.97621
SYNRG	0.221309	0.547382
SYTL4	24.457	2.41008
TACSTD2	1.80185	2.30953
TALDO1	0.0481522	0.0996385
TBC1D10A	24.765	1.53832
TBC1D23	0.433586	0.123072
TBC1D5	0.25899	1.36642
TCIRG1	25.5652	1.91878
TENM3	27.5591	3.31066
TEX264	3.20091	2.73963
TFRC	23.5396	2.23977
TGFBI	2.15084	1.9488
THUMPD1	1.13754	0.442039
TIMM44	1.26687	0.583211
TIMM50	1.12908	1.96904
TM9SF2	26.0142	2.34526
TM9SF3	2.2765	1.85541
TM9SF4	2.41106	2.42425
TMED1	23.8713	6.23215
TMED10	0.59741	0.552886
TMED3	24.5512	3.65674
TMED5	0.40309	0.304069
TMED7-TICAM2	1.12453	1.54228
TMED9	0.109403	0.211483
TMEM109	0.202108	0.441664
TMEM167A	0.122863	0.0894463
TMEM209	1.75512	1.03141
TMEM214	1.03629	0.714449
TMEM40	0.0239116	0.0291326
TMEM87A	27.4719	4.61263
TMEM97	25.1643	3.07867
TMTC3	1.13989	0.456182
TMX1	1.15243	1.55116
TMX3	25.5876	1.82607
TMX4	24.4449	5.04954
TNPO3	25.7775	3.17997
TNS3	0.736059	1.94235
TOM1	24.8896	1.59589
TOM1L2	26.1228	3.66208
TOR1AIP1	0.236088	0.74552
TOR1AIP2	26.1268	2.60587
TRAP1	0.457003	0.570494
TRAPPC8	2.76333	2.06247
TRAPPC9	25.8707	3.0354
TRIP11	3.21297	2.63233
TRIP13	0.593992	1.37037
TSC1	26.6653	3.63279
TSG101	2.42748	1.73658
TSN	2.21855	2.07649
TTLL12	0.290968	0.179825
TUBB	0.297938	0.748802
TUBB4B	0.282085	0.681412
TUBB6	0.253849	0.597563
TUBB8	0.383798	1.67977
TXNL1	0.632104	0.463054
UACA	25.9184	1.31095
UAP1	25.1982	2.3979
UBA1	0.601194	1.77098
UBA2	0.387803	0.179112
UBR4	0.521075	0.356398
UBXN4	1.98107	1.41551
UFL1	0.866173	0.468775
UGGT1	2.55829	1.91867
UGP2	0.977489	1.95744
UHRF1BP1L	26.4602	5.38497
UMPS	1.07794	0.37575
UPP1	0.494509	0.147244
UQCR10	0.26177	0.176988
USE1	1.69737	3.21788
USP32	26.3151	2.45968
USP6NL	26.7046	1.97474
USP8	1.31639	2.31252
USP9X	2.42198	1.05023
VAMP2	2.08014	4.52539
VAMP3	1.79657	2.35457
VAMP4	26.8402	3.04504
VAMP7	3.06953	1.49621
VAMP8	2.5809	2.62133
VANGL1	4.68548	4.03171
VAPA	0.600915	0.787899
VAPB	0.663689	1.65297
VDAC1	0.613379	0.249233
VDAC2	1.03284	2.2706
VEZT	26.4294	4.54336
VKORC1L1	26.5707	5.74877
VMP1	25.0412	2.62148
VPS13C	26.776	3.43735
VPS16	27.3641	3.82046
VPS28	26.5386	2.73914
VPS33A	29.0868	4.97417
VPS33B	26.352	3.99345
VPS39	26.0213	2.92973
VPS45	3.90863	3.5735
VPS8	27.094	3.87192
VRK2	26.8976	2.05764
VTA1	0.606983	0.328681
VTI1B	27.9062	4.67333
WASF2	1.68607	0.979409
WDR20	27.4447	2.82733
WDR24	27.309	3.38659
WDR43	1.64788	0.793363
WDR59	26.3731	1.72934
WDR91	25.8446	1.88045
XPNPEP1	0.0160632	0.00528074
XPO7	0.1622	0.116478
YES1	28.2687	4.57397
YKT6	2.37573	3.70368
YWHAB	0.285286	1.30259
YWHAE	0.249454	1.36068
YWHAH	0.271367	1.5056
YWHAQ	0.221881	0.9096
YWHAZ	0.0155532	0.0550588
ZC3HAV1	0.878208	3.10724
ZC3HAV1	0.938684	3.47078
ZDHHC13	25.6804	2.4881
ZDHHC3	27.5806	1.44351
ZDHHC5	1.87044	1.80549
ZFYVE16	0.745649	1.42055
ZFYVE9	5.6372	2.4098
CD44	1.21909	3.20821
CDH3	24.5667	2.38364
ERAP1	25.9785	2.77567
HLA-A	0.878049	1.34622
HLA-C	0.907791	1.38422
MARCHF5	25.6838	2.54982
MARCHF8	31.9876	3.14188
PDIA6	1.69952	3.5507
TAP1	1.35788	1.38193
TAPBP	26.5565	2.4381
UBE2D3	1.84011	1.31963

## Sheet: Fig 1E
Protein	"Log2 FC"	"-Log P value"
AAAS	4.0583	1.29671
AACS	0.985004	1.03269
AAMDC	5.48032	1.02365
AARS1	0.237444	0.29536
AASDHPPT	0.984884	1.70278
ABCE1	0.813725	1.17294
ABCF2	0.376157	0.360133
ABI1	2.96282	1.85387
ABI2	3.51906	1.89279
ABLIM1	0.543735	0.456314
ACAD9	0.00180095	0.0018453
ACAP2	2.36874	1.22548
ACBD3	4.27042	2.5376
ACLY	0.428581	1.17459
ACOT9	0.503057	0.319138
ACTB	0.922806	2.17835
ACTC1	1.077	2.6925
ACTG1	0.951692	2.048
ACTN1	1.14056	1.99765
ACTN4	1.13404	2.01543
ACTR1A	1.04282	2.40282
ACTR1B	0.948089	0.511243
ACTR2	0.65372	1.05676
ACTR3	1.15957	2.34041
ADAM17	29.4009	2.52095
ADAM9	27.8857	2.59156
ADD1	1.50443	2.32243
ADD2	27.3201	2.57932
ADD3	1.45045	1.69899
ADGRG6	25.2778	2.23559
ADH5	0.971183	0.893157
ADIRF	2.06912	1.23657
ADSL	0.867828	0.706982
ADSS2	1.54995	2.23906
AFDN	1.41599	1.78247
AFTPH	2.06118	4
AGFG1	1.52561	1.83934
AGFG2	28.1809	2.9423
AGO2	0.339022	0.187534
AGPS	4.48011	2.97474
AHCYL1	2.20431	2.69897
AHCYL2	2.20431	2.69897
AHNAK2	0.265288	0.402989
AHSA1	0.5503	0.224658
AIFM1	0.858331	0.754797
AIMP2	0.413675	0.855191
AIP	0.864057	1.31498
AJUBA	3.96049	1.82102
AKAP12	3.59863	1.05306
AKR1A1	0.654286	0.489348
ALDH16A1	4.04649	1.75203
ALDH1A3	2.97644	2.49485
ALDH3A2	1.04717	1.58108
ALDH7A1	0.644789	0.995191
ALDH9A1	0.129356	0.13849
ALDOC	0.166722	0.346995
ALKBH3	25.7808	1.74175
AMOTL1	2.28752	2.07058
ANAPC7	2.28537	1.33536
ANK3	1.81111	2.16115
ANKLE2	3.00465	2.34679
ANKRD13A	25.1496	1.47708
ANKRD13D	25.7735	1.82672
ANKRD27	28.064	1.33854
ANP32A	1.84314	1.21753
ANP32B	1.22314	1.64981
ANP32E	0.847195	0.379793
ANTXR2	27.4813	2.31997
ANXA1	0.727609	2.25627
ANXA2	0.752638	1.17794
ANXA3	2.55355	2.63827
ANXA4	0.906971	0.819955
ANXA5	1.17497	1.28313
ANXA7	1.2379	2.10635
ANXA8	0.674635	1.18918
ANXA8L1	0.630326	0.951906
AP1AR	26.5888	1.34155
AP1B1	1.33861	3.25104
AP1G1	1.62031	1.34582
AP1G2	0.598024	1.05255
AP1M1	1.4094	3.29576
AP1M2	1.44012	1.31994
AP1S1	0.207496	0.16531
AP2B1	1.2835	2.70954
AP2M1	0.935006	0.431399
AP3B1	1.07531	1.41802
AP3D1	0.861777	0.692097
AP3M1	1.87771	1.61798
AP3S1	2.17318	1.98716
AP3S2	4.79743	2.21952
AP4E1	0.765995	1.00419
APBB1	0.965883	0.75394
APBB2	6.48048	2.61979
APEH	1.12447	1.94653
APEX1	0.871895	1.21735
API5	0.194548	0.611252
APMAP	0.651436	0.959838
APOL2	3.28533	1.0804
APPL1	6.51869	1.74715
APPL2	26.6704	2.87699
ARAF	0.717115	0.675892
ARAP1	0.724772	0.404456
ARCN1	1.11107	2.47302
ARF1	1.15741	1.71288
ARF4	1.28638	1.7239
ARF5	1.16145	1.70319
ARF6	2.37912	2.31876
ARFGAP1	2.85269	1.65956
ARFGAP2	3.5788	1.34872
ARFGAP3	2.48003	1.43533
ARFGEF1	2.55267	1.66555
ARFIP1	3.9396	2.5376
ARFIP2	5.04611	1.82345
ARFRP1	26.344	3.3362
ARHGAP1	2.69994	2.46852
ARHGAP12	4.57957	2.26393
ARHGDIA	1.1357	1.88544
ARHGDIB	2.79823	2.13668
ARL1	1.07619	2.06435
ARL6IP5	1.91581	1.53462
ARL8A	0.0913125	0.0582257
ARMT1	2.22758	1.13253
ARPC1B	0.522529	0.548467
ARPC2	0.144505	0.236441
ARPC3	0.884594	0.535137
ARPC4-TTLL3	0.53789	1.00882
ARPC5	3.4408	1.35262
ASAP2	0.768574	0.406144
ASL	1.70497	1.32422
ASPH	0.275502	0.523947
ATG3	0.644102	0.688407
ATIC	0.0210725	0.0341892
ATL3	4.39007	1.35145
ATP1A1	0.912968	1.21447
ATP1B1	0.392214	0.320745
ATP1B3	0.150328	0.257915
ATP2A2	1.59422	1.70333
ATP2B1	3.6854	1.25885
ATP2B4	3.70889	1.47108
ATP5MF	0.0964024	0.119333
ATP5MK	0.875541	1.15769
ATP5PB	0.268481	0.163983
ATP6V1A	0.346229	0.327614
ATP6V1B2	29.4935	3.60162
ATP6V1C1	1.69068	4
ATP6V1H	0.401951	0.980758
ATXN10	1.30022	1.85779
AUP1	3.17369	2.85387
AURKB	4.37147	2.51703
AZI2	1.21906	0.578366
BABAM2	3.3312	1.86012
BAG3	0.814888	0.907734
BAIAP2	2.79187	2.95861
BAIAP2L1	2.5471	1.28904
BASP1	3.18984	0.954286
BAX	0.731768	0.820738
BCAP31	1.30218	0.876427
BCAR1	0.320052	0.550544
BCAR3	2.79588	2.38722
BCAS3	0.128006	0.0973407
BCCIP	1.29588	0.979743
BCL2L1	24.7516	4.68106
BET1	27.8551	1.56354
BET1L	5.61965	2.3279
BICD1	27.3916	2.25148
BLMH	1.64888	1.75203
BLOC1S2	1.76948	1.35458
BMP2K	0.311103	0.745452
BNIP1	27.7958	1.32539
BOLA2B	1.52273	0.628292
BORCS5	5.99304	1.75449
BORCS6	3.77265	1.40671
BRCC3	1.30261	1.24664
BRIX1	1.24186	0.579139
BROX	1.27533	1.26736
BSG	0.389849	0.289369
BZW1	1.62255	1.20761
BZW2	1.65647	1.68403
C15orf38-AP3S2	0.170875	0.0879361
C1orf198	2.12834	1.06854
C2CD5	2.07672	0.880744
C6orf132	3.54375	1.49621
CAB39	1.26272	1.26156
CACHD1	25.511	2.20813
CAD	0.584057	1.46876
CAMK2D	0.407921	0.218243
CAMK2G	0.480656	0.618199
CAND1	0.85908	1.92625
CANX	0.953639	1.97151
CAPG	0.134097	0.0883185
CAPN1	1.02749	1.11669
CAPN2	1.56193	2.90781
CAPNS1	1.69919	1.83863
CAPZA1	0.884456	1.20596
CAPZA2	0.830705	1.44784
CAPZB	1.71518	2.34679
CARM1	2.43629	1.78252
CASP3	0.545126	0.328519
CASP4	0.970542	1.31844
CAV1	2.3332	2.14874
CAVIN1	2.02935	1.0752
CC2D1A	1.88702	1.70115
CCDC102A	0.286976	0.460691
CCDC115	27.7739	1.9028
CCDC120	27.1001	1.78894
CCDC186	2.39245	0.476384
CCDC47	4.73538	2.04694
CCDC50	1.61238	1.30627
CCDC85C	4.19652	1.17587
CCT3	1.25311	1.38035
CCT4	1.49367	2.24643
CCT5	1.17201	0.813039
CCT6A	0.52997	1.03695
CCT7	1.08141	1.48038
CCZ1B	1.08642	1.63707
CD59	0.245573	0.340275
CDC37	0.143179	0.338123
CDC42EP1	6.57721	3.30103
CDC42EP2	27.8522	2.33669
CDC42EP4	29.3936	2.90592
CDCA3	4.9131	1.7335
CDH3	0.785393	0.828035
CDK1	0.847246	0.940638
CDK13	0.12167	0.143395
CDK2	0.827396	0.959714
CDK5	0.79559	1.02852
CDK5RAP3	26.5764	2.15363
CDK9	1.26495	0.905023
CDKAL1	28.4514	2.44603
CDS2	1.65966	0.805486
CDV3	1.05185	2.35606
CEP55	27.865	2.38152
CERS2	3.26866	2.10791
CFL1	0.365643	0.872283
CHMP1A	25.6512	2.92914
CHMP2B	2.15499	0.816445
CHMP3	5.45305	0.977159
CHMP4B	1.32382	1.05084
CHMP4C	25.723	2.08996
CHMP5	1.37727	1.62398
CHMP7	1.92177	2.00436
CHP1	25.4424	2.89954
CIP2A	1.16691	0.61905
CISD2	3.00949	1.7167
CKMT1B	3.87968	1.20135
CLCC1	5.12661	2.10891
CLEC16A	28.3807	2.14672
CLIC1	0.865622	2.66253
CLINT1	2.48901	1.5986
CLTC	0.847772	1.02749
CLUH	27.0592	2.86726
CMIP	26.6772	1.87691
CNBP	2.3248	1.74473
CNDP2	1.32746	1.31843
CNN2	1.49564	3.41308
CNN3	0.337563	0.36259
CNOT7	2.7295	1.84466
CNOT9	2.19504	1.66154
COG1	1.00545	2.13924
COG2	2.19002	2.23657
COG3	1.3386	2.16351
COG4	2.75758	1.57187
COL17A1	2.51597	1.30016
COMMD10	1.846	0.756962
COMMD8	3.68197	1.06956
COMMD9	0.210823	0.0772733
COPA	0.165852	0.196049
COPB1	1.83814	2.49485
COPB2	0.458547	2.12802
COPG1	1.22513	2.14795
COPG2	1.70662	1.64397
COPS2	1.23124	1.25267
COPS3	1.35972	1.9532
COPS5	0.52701	0.32189
COPZ1	0.967767	2.33198
CORO1B	0.0574366	0.040797
COTL1	2.00569	1.33068
COX20	0.481835	1.19758
COX4I1	0.796646	0.445183
COX6B1	0.215303	0.37535
COX6C	0.262799	0.121717
CPNE1	1.16666	2.84372
CPNE3	1.17713	1.6362
CPSF3	1.56853	3.18782
CPT2	0.809143	0.324912
CRCP	1.26651	2.41846
CRIP2	0.607339	1.1686
CRKL	3.31214	1.61261
CRYBG3	1.85346	0.827981
CS	0.616278	1.03399
CSK	1.5924	0.978397
CSNK2A1	1.02965	1.8857
CSNK2A2	0.329473	0.709112
CSNK2B	2.88438	2.63827
CSRP1	3.36453	2.61979
CTDSP1	25.8799	1.84795
CTDSP2	6.3554	1.56225
CTNNA1	2.1161	2.5376
CTNNB1	1.36951	1.81125
CTNNBL1	1.56099	1.40211
CTNND1	3.32033	2.95861
CTPS1	0.339193	0.529979
CUEDC1	27.0818	1.58319
CUL2	1.37666	0.653641
CXADR	28.696	1.5253
CYB5A	27.4385	2.00186
CYB5B	0.346248	0.188276
CYB5R1	0.563162	0.253525
CYB5R3	0.389772	0.470055
CYBA	1.34786	1.51661
CYC1	0.842241	1.0517
CYCS	3.85034	1.58838
CYFIP1	0.302972	0.329145
CYRIB	0.999673	1.69188
DAB2IP	26.1364	1.48541
DAD1	0.863813	1.21646
DAG1	2.09595	1.48945
DAP3	1.9894	1.09151
DARS1	0.361385	0.61632
DARS2	0.445891	0.3035
DCUN1D1	1.4035	0.685476
DCUN1D5	1.52758	0.808725
DDB1	1.02564	1.2571
DDOST	0.993023	1.02484
DDRGK1	3.23702	1.62525
DDT	2.20166	2.02687
DDX18	0.0429519	0.0180597
DDX39A	0.578002	1.23835
DDX39B	0.578079	1.23835
DDX3X	0.180854	0.311576
DDX47	0.164655	0.253107
DDX6	0.532457	0.571192
DECR1	0.00346415	0.00238353
DEF8	29.2486	2.45925
DENND11	24.576	2.62314
DENR	1.14532	1.23358
DERL1	1.3252	2.3926
DGKA	0.733153	2.28407
DHCR24	0.835901	0.8796
DHCR7	1.38015	0.932209
DHRS3	24.5703	2.53752
DHRS7	4.71524	2.66944
DHX36	0.257352	0.233253
DHX9	0.23882	0.396996
DIAPH1	0.534062	1.71963
DIAPH3	1.70469	1.25181
DLG1	3.09327	2.88606
DNAAF5	3.34647	2.69897
DNAJB1	0.835374	1.06808
DNAJB12	5.26327	1.50169
DNAJB4	25.7568	3.29552
DNAJC13	1.15629	1.78624
DNAJC5	1.39626	1.81564
DNM2	0.0472331	0.062244
DOCK7	0.122587	0.106012
DOCK9	3.56735	2.16115
DPP3	1.36126	2.60639
DRG1	0.55125	0.679171
DSG2	2.14948	2.33724
DSG3	3.00183	2.67778
DTX3L	0.987651	0.676216
DVL1	0.58541	0.332658
DVL3	0.282537	0.281442
DYNC1H1	0.0132356	0.0206229
DYNLL1	1.14513	1.4748
DYNLL2	1.08346	1.45565
EBAG9	4.51593	2.12074
ECHS1	4.28328	4.2321
ECI1	0.628098	0.853516
ECPAS	1.41991	0.57888
ECT2	24.6345	1.40466
EDC3	0.272425	0.644857
EDF1	1.82371	1.35067
EEF1A1	0.268119	0.864232
EEF1E1	1.07787	1.32791
EEF1G	1.39567	2.23656
EEF2	1.09381	2.8904
EFHD2	1.39149	1.62504
EFNB1	29.8507	1.90983
EFR3A	27.8314	1.96199
EGFR	3.04244	2.30103
EHBP1	1.81526	1.97881
EHBP1L1	28.1734	2.50901
EHD1	2.77791	2.49485
EHD2	2.53859	2.03621
EHD3	2.76905	2.20066
EHD4	1.93801	2.02687
EIF2A	0.152996	0.224689
EIF2B1	0.558978	0.71816
EIF2B5	2.46649	1.30103
EIF2S3	0.80692	1.2273
EIF3B	0.00880054	0.0191438
EIF3C	0.617369	1.09284
EIF3D	0.407275	1.05112
EIF3E	1.48862	1.6013
EIF3F	0.350724	0.846243
EIF3H	0.848825	0.95275
EIF3K	2.87311	2.79588
EIF3L	0.0986409	0.155084
EIF3M	1.33995	2.07559
EIF4A1	0.993125	1.53647
EIF4A2	0.993125	1.53647
EIF4A3	0.857798	1.18085
EIF4E	1.53723	0.861568
EIF4E2	1.01187	0.64786
EIF4H	1.01966	1.40584
EIF5A	1.08954	1.53003
EIF5B	0.400991	0.758338
ELMO3	0.84018	0.944889
ELOC	2.07833	1.26922
ELOVL1	0.931449	1.17253
EMC7	28.8156	2.48794
EMC8	29.378	1.61287
EMD	1.88906	1.26922
EML2	2.02974	1.05012
ENSA	0.860359	0.835891
EPB41	1.27991	1.15834
EPB41L1	2.76919	1.75945
EPB41L2	2.66695	2.30103
EPB41L4B	29.2108	3.83832
EPB41L5	29.2869	5.65802
EPCAM	0.13434	0.106831
EPN2	3.10455	3.30103
EPN3	3.27147	1.04096
EPS15	1.59116	2.67778
EPS15L1	1.57188	1.56361
EPS8	1.52826	2.30583
EPS8L2	0.387777	0.65468
ERBB2	3.16849	4
ERBIN	2.23435	1.97469
ERC1	0.847456	1.34055
ERLIN1	2.38348	1.28483
ERO1A	0.993747	2.11805
ERRFI1	3.30261	2.82391
ESYT1	2.00353	2.02687
ESYT2	1.14239	0.893172
EXOC1	0.930317	0.721022
EXOC2	0.294599	0.092728
EXOC3	3.26886	1.5986
EXOC4	0.80924	0.719573
EXOC6B	24.7889	3.00045
EXOC7	1.20361	2.8433
EXOSC8	2.03532	1.07314
F11R	1.62653	2.284
F3	25.7536	1.61195
FADS3	25.8524	2.18132
FAF2	3.68077	2.65758
FAM114A1	1.14896	0.640807
FAM114A2	1.77856	2.1549
FAM83B	2.52594	2
FAM91A1	2.30149	2.92082
FAM98A	0.484078	0.430456
FAM98B	0.377488	0.119612
FARP1	3.2198	1.52143
FARSA	0.664813	0.656695
FARSB	0.441138	1.09072
FBLIM1	0.522397	0.159368
FCHO2	26.2573	2.39449
FCHSD2	5.34367	1.52288
FDPS	0.754922	0.945402
FERMT1	2.72768	1.14997
FERMT2	1.69943	1.08513
FGD6	1.94392	1.09259
FHL1	1.37281	1.127
FIBP	24.6642	2.48789
FIGNL1	1.06719	0.510716
FKBP15	0.386089	0.324136
FKBP8	3.51286	1.66154
FLII	0.376892	0.977246
FLOT1	3.61821	2.25181
FLOT2	1.80582	1.82391
FLRT2	26.875	1.85259
FLVCR1	28.5099	1.94867
FNBP1L	1.03065	1.23402
FNDC3A	3.28807	1.50724
FRMD4B	4.12698	1.07936
FRMD6	26.3145	2.0733
FSCN1	0.290595	0.178373
GAK	1.72184	1.96257
GALE	1.95705	1.74473
GANAB	1.47308	2.35288
GAPDH	0.342179	0.511981
GARS1	0.259591	0.433623
GART	0.188404	0.187236
GBE1	1.38433	0.447369
GBF1	2.2691	1.03105
GCC1	29.7006	2.25168
GCN1	0.0148418	0.0113872
GDI1	1.225	0.804082
GDI2	1.02818	1.67656
GFPT1	1.02345	0.927123
GFUS	1.10433	1.52238
GGA1	1.75613	1.44733
GGA2	0.197587	0.046873
GGA3	2.42396	1.64016
GIPC1	3.49521	2.23657
GLB1	0.0820883	0.0829631
GLG1	27.1734	2.14361
GLO1	0.999097	1.47744
GLRX3	1.07572	1.17918
GLS	2.97623	1.73755
GLTP	1.01512	0.954792
GNA11	2.36958	1.79588
GNA13	0.484982	0.587757
GNAI1	0.415546	0.240219
GNAI2	0.597246	0.649953
GNAI3	1.18505	0.918992
GNAQ	3.54027	1.78781
GNL1	0.930916	1.30532
GNPDA1	0.408789	0.277683
GNPNAT1	0.588771	0.426249
GOLGA2	1.19147	0.967463
GOLGA3	2.05445	3.69897
GOLGA4	4.11665	1.46344
GOLGA5	2.66528	1.56225
GOLPH3	2.69773	1.95078
GOLPH3L	1.71575	1.05257
GOPC	7.6139	2.36653
GORAB	29.6321	5.67831
GORASP2	6.20664	1.70115
GOSR1	5.57757	2.65758
GOT1	1.61729	2.11919
GPBP1L1	0.269058	0.56232
GPD2	0.788421	2.91304
GPI	1.4837	1.88339
GPN1	25.3692	1.60967
GPRC5A	4.2824	2.20066
GPS1	0.00394321	0.00259254
GPSM2	26.2578	1.44589
GRHPR	0.353362	0.208457
GRIPAP1	3.41493	2.35655
GRK2	1.28775	1.96936
GSDME	0.35293	0.527936
GSK3B	1.05139	0.461637
GSTK1	1.6477	1.32331
GSTP1	0.592215	1.36979
HACD3	1.06254	1.36991
HARS1	0.741099	1.82125
HARS2	0.513874	0.86872
HBS1L	1.35948	1.15909
hCG_2043426	0.431688	0.629591
HDAC1	0.698139	0.478494
HDAC2	0.545326	0.365096
HEATR5B	2.44022	1.49894
HEBP1	0.682366	0.691293
HERC4	3.62615	1.83268
HGS	7.02866	2.13077
HIBADH	0.974622	0.735695
HINT1	1.11631	0.714212
HK1	0.377582	0.651746
HK2	0.959003	1.09403
HLA-B	0.351818	0.545681
HLA-E	0.16543	0.190797
HM13	1.24027	1.20901
HMOX2	4.72477	2.70507
HOOK1	1.01793	1.02307
HPRT1	0.694617	1.05947
HSD17B11	1.12943	1.19515
HSD17B12	1.49122	1.81492
HSD17B4	0.954384	0.473636
HSP90AA1	0.861988	1.41494
HSP90AB1	0.861777	1.41494
HSP90AB2P	0.721362	0.639743
HSP90AB4P	0.845758	0.380212
HSP90B1	0.817105	1.25085
HSPA1B	0.0793006	0.174883
HSPA4L	3.41079	1.83268
HSPA5	0.496623	1.40881
HSPA6	0.252011	0.290287
HSPA8	0.481399	0.903981
HSPBP1	2.74668	1.91009
HSPH1	0.609844	0.819535
IARS1	0.359206	1.47276
IARS2	0.230071	1.85519
ICA1	25.3402	1.51028
ICAM1	2.61317	1.08249
IDE	1.05483	0.67327
IFNGR1	6.04136	2.22185
IFT20	27.435	1.98821
IGBP1	0.00777003	0.0123421
IGF2R	28.7469	2.81611
ILF2	0.50139	1.11016
ILK	2.6128	3.39794
IMMT	1.59583	1.95078
IMPDH2	1.00514	1.6711
INF2	5.27125	2.52288
IPO4	1.65385	3.09691
IPO5	1.70304	3.22185
IPO7	0.485369	1.36493
IPO8	1.78365	1.85387
IPO9	1.26189	1.4151
IRF6	1.62055	2.26761
ISOC1	25.6455	2.08741
IST1	1.11064	0.913789
ITCH	1.95715	1.14146
ITGA3	2.69684	0.948847
ITGA6	3.27868	1.17914
ITGB1	3.08425	2.31876
ITGB4	2.77993	2.46852
ITGB6	2.84429	1.85387
ITM2B	2.50984	1.69037
ITM2C	25.551	2.02573
ITSN1	1.20446	0.797041
JPT1	1.02597	1.12825
JPT2	0.875541	1.57919
JPT2	0.876353	1.57919
JUP	1.85462	1.85699
KARS1	0.655113	0.728775
KDF1	27.947	2.46955
KDM2A	2.359	2.72125
KDSR	26.1718	3.31326
KEAP1	2.62398	1.00043
KIAA0319L	26.9503	2.45339
KIAA1191	1.3611	1.3134
KIAA1217	2.0397	1.32239
KIAA1522	2.09057	1.20971
KIDINS220	4.76931	1.75646
KIF13B	0.438053	0.284786
KIF16B	2.41633	2.19382
KIF5B	0.320593	0.36963
KIFBP	1.13031	0.522474
KIRREL1	27.5382	1.87081
KIZ	25.9495	1.31815
KLC1	1.1722	1.47632
KLC2	1.0477	1.49508
KLHL13	1.89772	1.54668
KLHL9	1.90159	1.54363
KPNA1	0.893339	1.20611
KPNA2	0.96995	1.131
KPNA4	1.48288	1.68362
KPNA6	0.915427	1.92348
KPNB1	0.968847	2.4058
KRT9	1.01495	0.273745
KYAT3	0.86177	0.562865
LAMP1	0.121782	0.0659811
LAMTOR1	4.7087	3.02965
LARS1	0.79663	0.48079
LASP1	1.03403	1.20375
LBR	2.0217	2.0655
LDHA	0.936258	0.869669
LDHB	1.02178	0.771556
LEMD2	0.523794	0.544271
LEMD3	1.78906	1.12205
LGALS1	0.612452	1.64302
LGALS8	4.63762	1.88155
LIMD1	0.359088	0.378152
LIMS1	27.4318	1.98846
LLGL1	2.57555	2.33724
LMAN1	2.15718	2.14267
LMAN2	0.837526	0.943758
LMBRD1	26.0887	2.8116
LMNA	0.940417	1.47191
LMNB1	3.33348	1.36051
LNPEP	27.7682	2.29042
LNPK	27.3439	1.89771
LONP1	1.53722	1.59166
LPCAT3	2.32989	0.723079
LPP	0.539526	0.657477
LRATD2	29.3097	1.74809
LRBA	3.6604	2.03152
LRP10	25.4597	2.24785
LRPPRC	0.871405	1.79055
LRRC1	4.68896	1.99369
LRRC40	0.179718	0.216027
LRRC59	0.688534	1.2452
LRSAM1	0.779056	0.881901
LSG1	2.51674	2.1549
LSR	3.94027	1.81248
LTA4H	0.835248	1.29825
LYN	3.55418	2.63827
LYPLA2	1.49039	2.16745
LYSMD2	1.85466	1.28904
LYSMD4	26.8176	2.8506
LZIC	1.0877	1.8957
MACC1	2.5816	1.89279
MAGOHB	0.536503	1.11968
MAIP1	2.65964	2.04096
MAP2K3	3.71682	2.60206
MAP3K11	6.0529	2.14267
MAP4K4	0.901817	1.07496
MAPK1	0.639898	1.16829
MAPK13	2.53152	2.46852
MAPK3	0.673763	0.37367
MAPKAP1	28.1307	2.22129
MAPRE1	0.860961	0.609042
MARCKS	2.79519	0.918653
MARS1	0.630976	1.68721
MARVELD2	28.6537	2.35632
MAT2A	0.853975	1.00067
MB21D2	5.14892	2.43043
MBOAT2	26.5975	1.6788
MBOAT7	1.77774	1.74232
MCM2	0.732411	1.54813
MCM3	0.12055	0.134284
MCM6	0.846385	1.76435
MCM7	0.847367	1.69894
MCMBP	2.47874	1.47886
MCU	1.62189	1.50169
MDH1	0.637049	0.820957
ME2	1.71792	1.34199
MEAK7	2.87219	2.07572
METAP2	0.908103	2.07593
MGST3	0.806736	1.00876
MICALL1	1.26113	1.05831
MICALL2	4.05664	0.729088
MINDY1	26.5657	1.36146
MINK1	0.180787	0.174875
MIOS	5.50903	1.85078
MLEC	1.73487	2.24413
MME	1.01007	1.19751
MMS19	0.653869	1.11694
MOB1A	0.891754	1.05276
MOGS	1.47145	1.29126
MON2	3.05138	2.26761
MOSPD2	25.7482	1.35491
MPDZ	27.6681	1.80121
MPP1	1.02918	1.51087
MPZL1	4.27705	1.38405
MPZL2	5.77678	1.59517
MREG	28.333	2.0537
MRPL37	0.117809	0.0608598
MRPS27	2.7011	1.50864
MRPS34	0.731825	0.550284
MRTO4	1.86524	0.997834
MSH2	1.96094	1.07007
MT-CO2	1.3597	1.96223
MT-ND4	23.9392	2.60641
MTCH2	0.953629	1.2453
MTDH	1.72621	1.2644
MTHFD1	0.479988	0.88809
MTHFD1L	1.41346	0.764578
MTMR1	2.68884	0.966576
MTMR2	2.08275	1.31966
MTMR6	4.41179	2.27433
MVB12A	2.45196	2.22915
MVD	1.66819	1.34582
MYO18A	27.0124	1.62322
MYO1B	0.557535	0.342003
MYO1C	0.199944	0.306308
MYO1D	1.0663	0.336221
MYO1E	1.34813	1.98185
MYO6	1.92843	1.85078
MYOF	1.15117	1.39823
N4BP1	0.32009	0.206626
NAA15	0.40768	0.197304
NAA25	1.41086	1.22109
NAA50	1.93749	1.00393
NACA	0.175424	0.534369
NAE1	1.05611	0.45648
NAGK	0.116259	0.0983128
NAMPT	1.83164	2.60206
NAPRT	1.29056	3.38605
NARS1	0.461576	1.03526
NAXE	3.07069	2.31876
NCAPD2	1.05494	1.45653
NCBP1	1.89756	2.3098
NCDN	1.44834	0.913365
NCEH1	4.49153	2.87374
NCK1	1.43858	1.7177
NCK2	1.89483	1.78781
NCKAP1	0.311327	0.406544
NCLN	3.29849	1.84164
NCOA7	0.304571	0.317001
NDC1	27.1594	1.38331
NDRG1	0.512759	0.83186
NDUFA13	0.681494	0.702264
NDUFA4	1.51885	1.7316
NDUFA9	0.767475	1.27025
NDUFAF2	25.8153	1.67552
NDUFB11	1.01925	0.62331
NDUFB4	1.9952	2.67778
NDUFS2	0.0361726	0.0348793
NDUFS3	1.63968	1.21467
NDUFS7	0.0846781	0.126327
NECAP1	26.1785	2.18489
NECAP2	1.1302	1.57878
NECTIN1	29.0061	1.95017
NECTIN2	4.60289	2.19146
NEK7	1.89724	0.795609
NELFCD	24.7307	1.94311
NF1	0.661532	0.548551
NF2	1.6648	1.5544
NHLRC2	1.89454	1.22185
NIBAN1	26.885	1.66753
NIBAN2	3.22666	2.52288
NIP7	4.1662	1.22257
NIT2	0.845653	0.618711
NME1	1.0111	2.00688
NME1-NME2	1.0111	2.00688
NOL11	3.12995	1.07007
NPEPPS	1.0858	1.34118
NPLOC4	1.59999	1.34294
NQO1	1.11844	1.08029
NRBF2	0.786664	0.370928
NRDC	1.77712	1.32698
NSDHL	1.10274	0.412555
NSF	1.0783	1.91734
NT5C2	1.64551	2.3098
NUDCD1	1.61038	1.59007
NUDT5	0.389782	0.962601
NUMB	4.03703	3.52288
NUMBL	3.49348	1.28316
NUP160	2.69848	1.92812
NUP205	5.13621	0.478797
NUP35	28.6482	2.85384
NUP42	3.32918	2.76955
NUP85	0.900584	0.631551
NUP93	0.230328	0.136263
NUP98	0.0777481	0.0676852
NXN	1.04261	1.56021
OAS3	0.599338	0.330242
OCIAD2	0.312898	0.255476
OCLN	4.59834	1.89012
OCRL	1.67915	1.44855
OGDH	0.568678	0.219855
OGT	2.61798	1.31426
ORMDL2	2.36678	1.25885
OSBP	1.5105	1.13485
OSBPL11	3.2845	1.91721
OSBPL2	1.94732	1.098
OSBPL8	2.15289	2.03152
OSBPL9	26.4756	2.05126
OSMR	25.5834	3.47046
OTUB1	1.42007	2.49144
OTUD7B	26.3608	2.90212
OXR1	26.9292	1.71674
OXSR1	0.809994	0.678749
PACS1	0.475289	0.578295
PAFAH1B1	0.205042	0.259146
PAICS	0.676226	0.830945
PAIP1	0.906383	1.27404
PALS1	29.2369	3.03627
PALS2	24.8736	3.4665
PARD3	5.9602	2.18046
PARK7	2.37086	1.85387
PARVA	1.5621	2.53503
PATJ	4.17638	2.92082
PCBP1	0.417385	0.661651
PCBP2	0.3521	0.933665
PCMT1	1.3275	1.99166
PCNA	3.49329	2.16749
PCYOX1	0.281708	0.251104
PDAP1	1.18856	1.24349
PDCD5	27.3143	1.62847
PDCD6	1.84643	2.34679
PDCD6IP	0.909846	1.37469
PDIA4	0.406737	0.826044
PDIA6	0.70017	1.53901
PDLIM5	0.77734	0.747126
PDLIM7	2.36928	2.08092
PDXDC1	4.95396	2.52369
PEA15	3.29617	1.767
PEAK1	4.63149	3.22768
PEBP1	0.496331	0.307502
PEDS1-UBE2V1	2.11258	1.24795
PEG10	0.229588	0.180772
PELP1	0.038973	0.0130743
PES1	0.0151529	0.0093523
PFDN6	2.21135	1.85078
PFKL	0.651632	0.578898
PFKM	0.675657	0.752343
PFKP	0.465273	0.700425
PFN1	0.0278869	0.0503369
PGAM1	0.322991	0.241122
PGD	0.718929	1.09866
PGM1	0.887762	0.710007
PGM2	1.09829	1.10276
PGM3	1.85386	1.72125
PGRMC2	0.822193	1.61923
PHACTR4	2.35351	2.18046
PHLDB2	3.3647	1.63827
PI4K2A	5.93668	3.39794
PICALM	2.37661	1.12436
PIGS	1.45795	0.77751
PIGU	25.1409	3.59614
PIK3C2A	0.331835	0.208815
PIK3R4	0.089515	0.121472
PITPNA	1.95715	2.38722
PITPNB	1.0426	2.05048
PITPNM1	0.103967	0.0348304
PKM	0.0951413	0.324272
PKMYT1	28.7325	1.83614
PKN1	0.61242	1.06708
PKN2	0.580488	0.675893
PKN3	26.191	2.10126
PKP1	1.3399	1.76001
PKP2	28.1976	1.67182
PKP3	3.20642	1.91721
PKP4	28.7507	2.00036
PLAA	0.364633	0.282056
PLCB3	1.64288	1.73993
PLEKHA1	2.82294	1.59346
PLEKHA2	1.69042	2.3279
PLEKHA6	4.38192	1.28296
PLEKHO2	28.4538	1.92949
PLP2	0.00244711	0.00103485
PLS1	0.931737	1.58187
PLS3	0.982916	1.59371
PLSCR3	7.12329	1.90309
PLXNB2	26.7516	2.95037
PNP	2.59609	2.60206
POFUT1	0.980246	0.50098
POLR2B	0.262439	0.896016
POR	0.888972	1.1538
PPA1	0.474425	0.514821
PPCS	1.65702	1.33442
PPFIA1	0.815662	0.455937
PPFIBP1	3.29126	2.08092
PPFIBP1	29.3233	4.70018
PPIB	0.895861	1.45714
PPIL1	3.85605	1.70553
PPM1G	0.960664	0.609242
PPME1	0.513398	0.946248
PPP1CA	1.52033	1.93664
PPP1CB	1.52033	1.93664
PPP1CC	1.52033	1.93664
PPP1R13B	1.67058	0.807433
PPP1R13L	0.504324	1.04887
PPP1R15B	1.49038	1.07377
PPP1R2	0.165356	0.119302
PPP2CA	1.08971	1.85269
PPP2R1A	0.759029	1.69105
PPP2R1B	1.7333	1.17587
PPP2R5C	2.05761	1.35556
PPP2R5D	0.779243	0.900468
PPP2R5E	2.64424	1.05899
PPP3CA	2.25794	1.87943
PPP4C	2.54176	1.84466
PPP6C	2.27513	1.55596
PRAF2	1.26411	0.693548
PRCP	26.999	3.58661
PRDX1	0.617744	1.69717
PRDX2	0.811948	2.01096
PRDX3	1.26986	2.13557
PRDX6	1.30696	2.3264
PREB	1.38433	1.48614
PREP	1.17003	1.92487
PRKAA1	1.7793	1.72816
PRKAB1	3.52836	1.60555
PRKAG1	2.53272	1.66756
PRKCD	1.72835	0.717831
PRMT1	0.85519	1.0722
PRMT5	1.01709	1.2401
PROCR	3.43845	2.95861
PRR11	5.42463	1.41454
PRRC1	1.19429	1.43291
PRXL2A	1.43813	0.579917
PSAT1	0.372939	0.350914
PSMA1	0.523531	0.402799
PSMA3	2.51514	1.6038
PSMA4	1.14587	1.44617
PSMA6	0.331945	0.244088
PSMA7	0.623475	0.87889
PSMB1	0.965115	0.67281
PSMB2	1.41671	1.18957
PSMB5	0.0423407	0.0265441
PSMC1	2.58511	0.818442
PSMC2	1.32456	1.24262
PSMC5	1.56644	2.03071
PSMD1	0.513252	0.772063
PSMD11	1.04706	1.44876
PSMD12	0.411556	0.714165
PSMD13	1.23311	1.75834
PSMD14	0.377011	0.678666
PSMD2	1.89796	1.35853
PSMD3	0.532278	0.906047
PSMD5	1.28732	2.64958
PSMD6	0.424902	0.654466
PSMD7	1.34272	1.22043
PSMD8	0.808772	1.39736
PSMD9	25.6922	1.38419
PSME1	0.2788	0.2352
PSME2	1.27146	2.02092
PSMG1	1.91534	1.50864
PSMG2	1.32264	2.76221
PTDSS1	1.02006	1.59605
PTGES2	1.46515	0.61123
PTGR1	0.342293	0.174479
PTPA	1.79978	2.00436
PTPN1	3.07037	1.97881
PTPN11	1.15688	1.41334
PTPN13	28.3537	1.93688
PTPN23	0.53643	0.167622
PTPRF	2.32281	2.03152
PTRH2	2.13882	1.71897
PTTG1IP	27.6172	2.70071
PUS1	0.654821	0.296898
PYCARD	2.92878	2.88606
PYCR3	0.943055	1.26335
PYGB	1.03217	0.671796
PYGL	0.471496	0.753508
QARS1	0.434253	0.901987
RAB10	1.23903	0.946731
RAB11B	2.15314	1.68403
RAB11FIP1	29.7614	2.86525
RAB11FIP5	2.74255	1.58838
RAB13	1.20414	1.85199
RAB14	1.09288	1.63226
RAB18	2.37376	2.48149
RAB1A	1.18282	2.31102
RAB1B	1.25197	2.42168
RAB21	2.91286	2.02228
RAB23	28.491	2.71151
RAB25	2.28985	0.893809
RAB27A	5.61387	1.59346
RAB27B	27.8832	2.50929
RAB29	3.30186	2.09691
RAB2A	1.16193	1.82789
RAB32	4.2196	1.34679
RAB34	3.78141	2.25181
RAB35	1.00358	0.838113
RAB38	3.25277	1.73518
RAB3A	2.15623	1.28483
RAB3D	3.26297	1.10846
RAB3GAP1	1.57423	1.09603
RAB5A	0.591939	0.482173
RAB5B	0.449855	0.313842
RAB5C	0.663143	0.65467
RAB6A	1.5882	1.38091
RAB7A	1.21037	1.94845
RAB8A	30.4491	2.78539
RABGAP1	0.932899	1.11652
RABGAP1L	0.883869	1.1236
RABGEF1	3.66713	2.85387
RABGGTB	25.888	2.51662
RABL3	29.8097	3.40216
RABL6	2.37917	1.22988
RAC1	0.390451	0.351035
RAC2	0.258335	0.204625
RACK1	0.388589	0.64421
RAI14	2.04575	1.54212
RALA	0.893414	0.697819
RALB	1.12455	0.738587
RALGAPB	2.34715	1.54821
RAN	0.427021	0.602343
RANBP1	0.544738	0.702642
RANGAP1	0.108539	0.222888
RAP1A	1.45422	0.663416
RAP1B	1.21597	0.733498
RAP1GDS1	4.41929	1.74718
RAPH1	0.0394117	0.0169373
RARS1	1.41438	1.34589
RASAL2	28.2767	1.73924
RBM4	1.18035	0.676526
RBM4B	1.63518	0.804654
RBSN	4.88826	1.55066
RDH11	1.40959	0.6152
RDX	0.00654951	0.00926711
REEP5	2.00065	1.61798
REEP6	3.65734	1.97881
RELCH	4.48953	2.97474
REPS1	0.345421	0.409333
RER1	1.77225	1.17914
RETSAT	3.65817	1.83863
REXO2	25.3155	1.69588
RFC2	1.3907	2.25504
RFC3	0.915311	0.395279
RFC5	1.47719	0.759982
RHEB	1.40212	1.24812
RHOA	1.02217	1.27381
RHOC	0.978698	1.02556
RHOG	0.744845	1.20606
RIC8A	0.810172	1.36123
RICTOR	5.21238	1.84092
RIN1	0.904197	0.925898
RIPK2	0.125736	0.257877
RMDN1	24.6885	2.98468
RNF114	4.03979	2.45593
RNF121	1.71013	1.48545
RNF149	6.19091	3.52288
RNF7	0.494105	0.660639
RNPEP	0.863515	1.55063
RO60	0.959678	0.818598
ROCK2	0.83268	0.843322
RPL10A	0.334518	0.385146
RPL11	0.125457	0.147477
RPL12	0.144311	0.167482
RPL15	0.513268	0.250745
RPL4	0.325644	0.153615
RPL7	0.949553	0.647226
RPLP0	0.351405	0.819949
RPLP2	2.27045	1.83565
RPN1	1.1502	2.21575
RPN2	1.34683	1.1711
RPS10	0.574506	2.24478
RPS15A	0.0679015	0.0948113
RPS27A	1.0009	0.735738
RPS28	0.126964	0.169587
RPS3	0.126817	0.249543
RPS6KA1	0.602646	0.583101
RPS6KA3	0.206258	0.10901
RPS6KB1	1.409	0.872431
RPS6KC1	27.0742	2.79983
RPSA	0.528357	1.12592
RRAGA	2.78723	1.284
RRAGC	5.03308	1.11217
RRM1	27.0823	1.86397
RRM2	4.87339	2.37777
RTKN	1.48045	3.39062
RTN3	1.33337	1.91534
RTN4	0.887502	1.37225
RTRAF	0.205187	0.119608
RUBCN	26.3609	1.55079
RUFY1	1.98123	1.95861
RUVBL1	0.471442	1.41031
S100A10	1.31219	2.79431
S100A11	1.1451	1.5647
S100A14	2.43761	1.49349
S100A16	1.5429	0.704709
S100A2	1.96156	1.66555
S100A6	0.446547	0.325907
SACM1L	1.9538	1.34008
SAMM50	1.31333	1.20317
SAR1A	2.48058	1.61979
SARG	2.19287	1.75203
SARS1	0.737102	0.984859
SAV1	1.89583	4
SCAMP1	4.5861	2.28269
SCAMP2	2.21252	2.49485
SCAMP3	2.56826	1.85699
SCARB2	1.21017	0.888398
SCD	1.14055	1.37076
SCD5	1.90127	0.571379
SCEL	1.50924	0.425893
SCFD1	2.80876	2.95861
SCFD2	1.56137	0.882448
SCPEP1	1.2367	1.16241
SCRIB	2.00156	1.52288
SCYL1	2.4236	1.83863
SCYL2	2.04708	1.88273
SCYL3	27.8755	2.47304
SDC1	0.490975	0.618413
SDCBP	4.08183	1.27572
SDHC	0.974004	1.6314
SEC11A	1.15296	1.10427
SEC13	2.35281	1.40782
SEC16A	0.508679	0.548148
SEC22B	2.5387	1.40671
SEC23A	1.12719	0.985444
SEC23B	1.57553	0.79933
SEC23IP	0.938641	1.0303
SEC24B	1.50006	1.30578
SEC24C	0.841511	1.28467
SEC31A	0.504974	0.700791
SEC61A1	1.36111	0.510507
SEC61B	0.450063	0.543283
SEC63	1.90375	1.54821
SEH1L	25.8248	1.86913
SEPTIN10	1.59659	1.53313
SEPTIN11	4.63768	1.30559
SEPTIN2	1.58001	2.86464
SEPTIN7	2.22059	2.08619
SEPTIN9	0.842023	0.876974
SERINC1	2.78741	0.657972
SERPINB1	1.56693	1.60939
SERPINB2	2.4294	2.31876
SERPINB3	0.171843	0.221696
SERPINB4	0.137227	0.151404
SERPINB6	1.36226	1.44856
SF3A3	0.857087	1.12281
SF3B3	0.0883547	0.131315
SF3B5	0.94922	0.945074
SFN	0.949514	2.1517
SFT2D3	28.0326	2.73522
SFXN1	0.966888	1.20296
SFXN3	0.9643	1.23158
SH2D4A	1.36352	1.28936
SH3BP2	0.661813	0.343272
SH3BP4	6.55799	2.19382
SH3GL1	1.17087	2.75034
SH3KBP1	0.806529	3.10838
SHANK2	0.583937	1.12565
SHB	28.3871	2.435
SHC1	0.853672	0.855629
SHMT1	0.271894	0.27175
SHROOM3	0.156296	0.0809532
SIGIRR	27.7364	1.54066
SIPA1L3	1.72948	1.23136
SKA3	0.563409	0.932362
SLC12A4	27.3999	1.61778
SLC12A6	27.0204	1.30183
SLC16A1	0.553756	0.543495
SLC16A3	1.68216	0.682982
SLC1A5	2.94566	2.19382
SLC20A1	25.8493	1.38435
SLC25A1	0.0901067	0.0796746
SLC25A11	0.434383	0.36995
SLC25A13	0.272088	1.04758
SLC25A22	0.87278	2.04173
SLC25A24	0.996008	1.50604
SLC25A3	0.58038	0.422485
SLC25A3	0.673719	0.561712
SLC25A5	0.0995546	0.147192
SLC25A6	0.0883614	0.123666
SLC29A1	1.99867	0.753501
SLC2A1	1.88046	1.65561
SLC30A1	30.03	1.48547
SLC30A6	5.23916	2.17393
SLC30A7	1.71915	2.48149
SLC33A1	28.372	1.33097
SLC35A2	28.5722	1.82841
SLC35E1	5.0279	1.07277
SLC38A1	2.55963	0.64859
SLC38A2	1.88143	1.98716
SLC38A9	27.5762	3.01705
SLC3A2	0.502137	0.496765
SLC44A1	0.211154	0.26183
SLC44A2	0.712811	0.860598
SLC4A7	29.7138	4.80703
SLC7A1	4.81078	1.53037
SLC7A5	0.35227	0.220203
SLC9A3R1	1.98491	1.8962
SLITRK6	0.801668	0.270825
SLK	1.77972	1.31247
SMAP1	3.31638	2.05061
SMAP2	4.34856	2.86179
SMC2	0.843302	0.911508
SMC4	1.4494	0.879598
SMG7	0.596137	0.287191
SMU1	0.701951	0.953632
SMYD5	1.70995	1.77469
SNAP23	4.05212	1.66354
SNAP29	3.7286	2.92082
SNAP47	28.5001	1.84042
SNAPIN	27.0689	2.57118
SNCA	0.411111	0.544093
SNCG	0.0725435	0.0700038
SND1	0.243663	0.396569
SNF8	0.899238	1.40463
SNRPF	2.47584	1.9431
SNRPN	1.12915	0.919903
SNX1	2.95932	1.68194
SNX11	29.0808	3.30952
SNX12	6.9356	1.3279
SNX2	2.76459	2.36653
SNX29	27.8462	2.03429
SNX3	6.41767	2.33724
SNX33	2.11096	1.37675
SNX4	2.4234	1.21396
SNX5	0.732252	1.73779
SNX6	0.626987	1.6062
SNX7	25.1635	1.55164
SNX9	1.2712	2.17314
SORD	0.597552	0.700814
SOWAHC	0.158596	0.0763653
SPAG1	3.72273	2.88606
SPAG9	0.912334	1.17547
SPART	1.68658	1.90658
SPATA2	0.00761757	0.00391738
SPCS1	1.13628	0.605654
SPCS3	0.935042	0.458135
SPECC1	4.89947	1.59537
SPG21	27.527	2.07337
SPINT2	2.26801	1.0278
SPR	0.987396	0.428937
SPRED2	27.3539	2.12866
SPRR1B	0.808071	0.795175
SPRY4	26.2011	2.1977
SPTAN1	0.567909	0.587774
SPTBN1	0.447683	0.738737
SPTLC1	2.43589	1.72354
SQSTM1	1.72473	1.50307
SRA1	3.81068	1.32331
SRC	3.38207	2.18709
SRP54	1.28207	1.79682
SRP72	0.437765	0.37598
SRPRA	1.98792	0.96417
SRPRB	2.06782	1.5391
SSR1	1.10978	1.03493
SSR4	1.5735	2.14686
SSRP1	0.138058	0.173037
ST14	26.2552	2.4513
STAM	7.54839	2.45593
STAMBP	3.32225	2.85387
STAMBPL1	1.26324	1.45109
STAP2	1.11329	1.80205
STAT1	0.145874	0.237992
STAT3	0.51173	0.726194
STBD1	2.62274	2.16749
STEAP3	4.63647	2.31488
STIM1	0.909677	0.863844
STIM2	28.543	2.14379
STK24	0.762805	1.58495
STK26	0.70284	2.33207
STK3	0.181972	0.130623
STK38	1.37038	1.03669
STK38L	24.5374	3.20694
STK4	0.619396	0.383638
STMN1	0.375013	0.416163
STOM	6.5728	1.48945
STON2	25.2013	4.46726
STRIP1	0.0179584	0.0433062
STT3A	0.796184	1.15522
STT3B	0.500205	0.405846
STX10	6.10744	1.49621
STX12	5.04793	1.89986
STX5	3.77323	2.33724
STX6	7.563	1.72816
STX7	2.76668	1.76447
STX8	6.1675	2.34679
STXBP2	2.92684	3.69897
STXBP3	1.80007	1.87943
STXBP5	27.8917	3.52821
SUCLA2	1.56998	1.48934
SUN2	2.27139	0.89279
SUPT16H	0.557384	1.06864
SUPV3L1	2.44291	0.493766
SURF4	1.80991	1.80134
SYAP1	4.37217	1.51348
SYPL1	1.84976	1.6216
SYTL4	0.0650888	0.0565312
TAB1	0.547748	0.90452
TAB2	0.965637	1.06026
TAB3	3.37863	3.04576
TACSTD2	2.05765	2.85387
TAGLN	2.12713	1.73049
TAGLN2	1.13832	3.95691
TALDO1	0.578002	1.93803
TANC1	1.60828	1.10846
TANK	0.412177	0.484436
TAOK3	26.5811	3.7536
TARS1	0.284196	0.367326
TARS2	25.4332	2.69269
TAX1BP3	27.137	2.4399
TBC1D10A	1.36775	0.840988
TBC1D15	0.380473	0.827521
TBC1D2	0.0849562	0.190888
TBC1D22A	28.1753	2.5419
TBC1D22B	27.4394	3.08364
TBC1D23	27.5783	2.94172
TBC1D5	2.58531	1.71897
TBCB	0.66462	0.47651
TBL2	2.2274	0.98843
TBL3	25.6432	1.92175
TBRG4	2.19278	1.05453
TDP2	0.443571	0.303189
TDRP	2.24697	2.46852
TECR	0.40786	0.291388
TES	0.141098	0.127382
TFRC	0.703354	1.14722
TGFB1I1	3.49194	1.04048
TGM2	1.04503	1.01699
TGOLN2	1.32335	0.469513
THBD	25.4379	1.3605
TIMM44	0.397956	1.63717
TIMM50	0.450031	0.378963
TIMMDC1	2.74416	1.16877
TIPRL	1.84866	0.756962
TJP2	0.271218	0.134558
TK1	0.880818	2.20864
TKFC	1.01179	1.40805
TKT	0.0989469	0.169101
TM9SF2	3.73785	2.65758
TM9SF3	1.42329	1.53295
TM9SF4	2.6258	2.30103
TMBIM6	2.14264	0.910802
TMCC3	26.4382	1.48392
TMCO1	0.962781	1.18351
TMED1	24.8476	2.48241
TMED10	0.152119	0.088586
TMED2	3.94038	2.38722
TMED5	1.28948	0.515471
TMED7-TICAM2	3.98211	2.69897
TMED8	5.35768	1.68613
TMED9	1.27955	3.09745
TMEM165	1.61512	1.38616
TMEM167A	1.85209	0.987585
TMEM205	2.09125	1.62525
TMEM209	3.16799	1.33068
TMEM214	4.12457	1.68613
TMEM256-PLSCR3	0.607589	1.31234
TMEM263	2.2454	2.06048
TMEM33	1.37334	2.41915
TMEM40	26.8015	1.85255
TMEM43	0.9368	0.752092
TMEM44	27.7424	2.36526
TMEM59	3.32415	2.4318
TMEM70	1.27307	0.532313
TMEM87A	4.75559	1.54202
TMF1	2.12152	2.21467
TMOD3	0.173738	0.414841
TMPO	1.53038	1.82451
TMX1	1.29826	1.06517
TMX2	1.96667	2.12494
TNFAIP2	0.974864	0.832227
TNFAIP3	27.5754	1.8038
TNFRSF10A	25.6645	3.62407
TNIK	0.900584	1.07496
TNPO1	1.46244	1.90208
TNPO2	1.40273	1.70816
TNPO3	3.03793	2.85387
TOM1	7.44204	4
TOM1L1	28.3181	2.62696
TOM1L2	26.5079	2.15758
TOMM22	1.70497	1.48812
TOR1AIP1	2.64033	1.87943
TOR1AIP2	2.09639	0.739929
TP53BP2	1.02176	1.41639
TP53I3	2.14682	1.45469
TPD52	2.27424	2.04096
TPD52L1	26.7273	5.34027
TPD52L2	3.37417	3.04576
TRAP1	1.08775	1.83057
TRIM25	0.253584	0.469258
TRIP11	4.65622	2.35115
TRIP13	1.40699	1.44482
TRIP4	0.0143725	0.0175379
TRIP6	2.07613	1.91009
TSG101	26.9606	3.15346
TSN	1.46861	1.51378
TSPAN15	3.7937	2.39794
TTC9C	0.407461	0.352253
TTK	1.82648	1.20621
TTLL12	3.09375	1.44129
TTPAL	27.2476	1.68189
TUBA1B	0.612303	2.09322
TUBA1C	0.609844	2.09322
TUBA4A	0.613687	1.13166
TUBA8	0.612452	1.13166
TUBAL3	0.742972	1.24525
TUBB	0.714503	1.08722
TUBB2B	0.721362	1.08696
TUBB4B	0.72343	1.08696
TUBB6	0.702469	0.944006
TUBB8	0.749624	1.29682
TUBG1	1.71787	1.20273
TUBGCP3	1.92306	0.622512
TUFM	0.568326	0.471718
TWF1	0.599839	0.803892
TWF2	0.446785	1.30746
TXN	0.300612	0.854368
TXNDC9	1.19608	1.49336
TXNL1	3.4661	2.50864
TXNRD1	0.236021	0.387269
TYMS	25.0413	2.10828
UBA1	0.943193	1.65631
UBA2	0.472802	0.281629
UBA6	0.336739	0.499102
UBAP1	2.2574	1.28651
UBE2L3	0.244807	0.101701
UBL4A	4.36238	1.26599
UBXN4	3.3545	1.65365
UBXN6	5.63566	1.86328
UEVLD	1.22819	1.0771
UFD1	4.09745	2.88606
UGGT1	1.68961	1.5157
UGP2	0.331945	0.401718
UGP2	0.332268	0.401718
UMPS	1.35839	3.17555
UNC45A	0.198058	0.183287
UNC5B	27.6975	1.85349
UNC93B1	24.7882	2.50837
UPP1	1.35615	1.26126
UQCR10	0.299974	0.230725
USO1	1.33917	1.25008
USP14	0.601926	0.672614
USP39	0.420951	0.477286
USP6NL	5.09847	2.49883
USP8	3.11498	1.77469
UTP15	0.75063	0.404799
UTP4	1.68407	1.95468
VAMP2	2.77288	1.49621
VAMP3	2.7846	1.67572
VAMP8	2.75751	1.61618
VANGL1	27.8806	1.86101
VAPA	1.53921	1.20983
VAPB	1.55915	1.30436
VARS1	0.29916	0.420215
VAT1	0.903373	2.19694
VCL	0.46934	0.694345
VDAC3	0.418756	1.09611
VEZT	28.0768	1.67311
VKORC1L1	3.06648	3.69897
VPS16	27.687	2.32769
VPS26A	0.575294	0.797909
VPS28	27.7157	2.52758
VPS33A	4.92245	1.72966
VPS33B	26.9109	3.44794
VPS35	0.980934	2.13086
VPS37A	1.81508	1.88273
VPS39	3.67767	0.968592
VPS41	25.8213	3.25796
VPS45	3.41177	3.52288
VPS4B	0.912256	0.747388
VPS50	3.10338	3.30103
VPS51	4.61609	2.36661
VPS8	27.6133	2.90873
VTA1	0.412204	1.04697
VTI1B	5.2521	1.5867
WARS1	0.234779	0.571002
WASF2	6.63848	3.22185
WASHC2A	1.2359	1.97872
WASHC2C	1.2359	1.97872
WASHC5	1.75398	1.25026
WASL	0.833864	1.99003
WDFY1	0.729669	0.410156
WDR1	1.46494	1.48158
WDR11	26.3996	2.78855
WDR18	1.32542	1.17152
WDR20	29.2744	2.00693
WDR24	27.8256	1.93355
WDR36	0.0321847	0.017323
WDR43	2.504	1.14146
WDR44	0.584124	0.441168
WDR45	25.0403	1.58372
WDR59	26.9726	1.76803
WIPF2	1.05802	0.924666
WLS	2.15874	1.44009
WWOX	26.6176	1.45099
XIAP	0.769264	1.09349
XPNPEP1	1.36833	1.11656
XPO1	0.965984	1.67596
XPO5	1.69454	2.30103
YARS2	1.83905	1.65758
YES1	3.2182	2.07572
YIPF3	2.74746	1.49894
YKT6	2.05047	2.37675
YWHAB	1.11783	1.7612
YWHAE	0.946568	2.00926
YWHAH	1.01249	2.00037
YWHAQ	1.08017	2.22143
YWHAZ	1.08732	3.56468
ZC3HAV1	2.49554	1.80688
ZC3HAV1	2.49554	1.80688
ZC3HAV1L	2.701	2.95861
ZDHHC13	6.19714	2.85387
ZDHHC20	5.29639	0.836242
ZDHHC5	3.08124	2.14874
ZDHHC8	25.736	1.47225
ZFAND5	3.69059	1.34199
ZFAND6	25.4958	1.97417
ZFPL1	2.19314	1.34104
ZFYVE1	0.784801	1.68554
ZFYVE16	1.10265	1.373
ZFYVE9	27.7605	2.14099
ZMPSTE24	1.55283	2.58225
ZWINT	2.61802	0.888737
ZYX	0.1874	0.148952
CD44	1.23536	1.20967
CDH1	24.0315	5.53767
HLA-A	0.999749	1.30961
HLA-C	1.17005	1.30958
MARCHF5	25.4354	3.06038
MARCHF8	33.9828	1.58634
UBE2D3	2.31563	1.56225
UBE2E1	2.24025	1.30165
UBE2E2	3.36433	1.63639
UBE2M	27.6603	1.34753

## Sheet: Fig 1F
Pathway	SCC152	"N/Tert-1 E6E7"
Antigen presentation	0.953265	6.16433
Endocytosis	5.60298	6.16873
Tight junction	6.28806	9.11464
Autophagy	7.50299	10.8506
ubiquitination	4.91528	13.7946
Cell adhesion	9.69224	16.4931
mTOR pathway	12.0672	18.1376

## Sheet: Fig 2B
N/Tert-1	SCC1	SCC9	SCC19	SCC2	SCC90	SCC152
112.615	128.926	136.733	102.357	61.2003	65.8494	40.9513
81.6739	142.349	126.872	75.1256	53.2539	70.9333	52.5674
105.82	125.373	132.356	86.3456	31.2653	54.3202	42.3563

## Sheet: Fig 2D
N/Tert-1	SCC1	SCC9	SCC19	SCC2	SCC90	SCC152
2113	3314	2042	1776	1407	843	1443
3011	1475	2134	1323	765	915	982
2570	2538	2860	1545	815	1010	1059

## Sheet: Fig 2F
Vector	E6	E7	E6E7
110.684	61.4464	60.4735	58.3735
99.3576	55.3547	51.3765	43.4635
89.9736	42.4645	46.5765	50.2634

## Sheet: Fig 2H
Vector	E6E7	E6	E7
2573	1305	1735	1256
2999	1650	1657	1693
2224	1840	2000	1065

## Sheet: Fig 3B
shR-scr	1	2	3	4	5
97.1811	53.1703	50.0568	58.4276	56.6975	56.3082
100.761	57.8277	52.7397	55.784	57.6048	46.0883
102.058	49.9836	44.5181	49.9346	49.0882	48.647

## Sheet: Fig 3C
shR-scr	1	2	3	4	5
110.837	301.723	307.835	297.457	351.745	303.687
103.067	252.355	282.346	243.257	287.616	310.243
86.3463	277.829	292.784	295.355	302.637	315.725

## Sheet: Fig 3E
shR-scr	1	2	3	4	5
1438	2890	3007	2837	2594	3298
2009	4035	3869	3547	3402	4597
1305	3379	2569	2373	2932	3684

[truncated: 16 more sheets: Fig 3J, Fig 3L, Fig 4B, Fig 4D, Fig 4F, Fig 4G, Fig 4H, Fig 4I, Fig 4J, Fig 4K, Fig 4L, Fig 5D-CD45, Fig 5D-CD4, Fig 5D-CD8, Fig 5D-NK, Fig 5D-Macrophages]
