# Supplementary material for: The membrane-associated ubiquitin ligase MARCHF8 degrades MHC-I in HPV-positive head and neck cancer for immune evasion
Source: Proc Natl Acad Sci U S A. 2026 Mar 9;123(11):e2525730123. doi: 10.1073/pnas.2525730123 (PMC12994185; doi:10.1073/pnas.2525730123)
Supplement: Supplementary file 4 — Dataset S03 (XLSX) [file pnas.2525730123.sd03.xlsx]

## Sheet: Fig S1B
shR-scr	3	4	5
106.646	47.3865	40.3825	52.4747
103.027	53.4738	36.4947	42.4744
90.4357	43.4746	48.9246	46.2395

## Sheet: Fig S1C
shR-scr	3	4	5
108.364	227.365	199.735	206.465
102.937	201.376	216.467	229.476
88.7385	219.575	225.458	237.685

## Sheet: Fig S1E
shR-scr	3	4	5
2218	5974	5740	5090
3784	6999	5676	6844
3872	9725	5302	4999

## Sheet: Fig S2A
shR-scr	1	2	3	4	5
0.951898	0.169721	0.0866129	0.132057	0.140358	0.0804816
1.00534	0.205571	0.0819301	0.0985778	0.148255	0.0903067
1.04495	0.219865	0.0995449	0.162175	0.168222	0.0998759
0.958382	0.128153	0.0793836	0.0801867	0.0811389	0.0566866
0.978025	0.1459	0.0791445	0.0725123	0.084487	0.0622767
1.06687	0.139264	0.074531	0.0882565	0.0962156	0.0606851
1.04082	0.0915221	0.0687975	0.118026	0.122009	0.0644189
0.986237	0.0964053	0.0734864	0.111718	0.125042	0.0691596
0.974188	0.102556	0.0767291	0.100024	0.107641	0.0649897

## Sheet: Fig S2B
shR-scr	1	2	3	4	5
0.896523	1.35618	0.63799	0.992512	0.897241	0.612904
1.07174	1.44047	0.713368	1.03482	0.820278	0.585985
1.04076	1.74736	0.724646	1.19865	1.06093	0.767217
1.00018	0.776668	0.48656	0.528995	0.489213	0.429953
1.04683	0.917721	0.531956	0.591847	0.50792	0.415155
0.955085	0.84119	0.548167	0.526768	0.491369	0.37835
1.03157	0.742986	0.576414	0.727953	0.704212	0.508136
1.17263	0.861494	0.642883	0.747821	0.759976	0.627663
0.826686	0.880226	0.672485	0.909172	0.838034	0.625939

## Sheet: Fig S2C
shR-scr	1	2	3	4	5
0.899551	1.95598	1.11803	1.11316	1.31976	0.783288
1.00028	1.94095	1.12769	1.11663	1.23877	0.869895
1.11136	1.87896	1.3158	1.15439	1.52982	0.979126
0.916282	0.924431	0.892084	0.900431	0.784755	0.561998
1.03503	1.18809	1.03121	1.1226	0.826654	0.564426
1.05443	1.30111	1.08571	1.54444	1.03891	0.560944
0.876135				0.894128	0.510464
1.05258				1.26626	0.608662
1.08436				1.54701	0.864689

## Sheet: Fig S2D
shR-scr	3	4	5
1.01883	1.27749	1.31214	1.36769
0.961025	1.0968	1.1555	1.03641
1.02133	1.07329	1.07728	1.33374
1.07905	0.921476	0.884408	0.960537
0.9924	0.968719	0.833054	0.865815
0.933841	0.905478	0.857296	0.853175
0.828818	1.66493	1.94447	1.25769
1.01293	1.58436	1.78291	1.24747
1.19114	1.66897	1.93832	1.31036

## Sheet: Fig S2E
shR-scr	3	4	5
0.971676	1.15159	1.05566	1.18626
1.03053	1.12736	1.15493	1.06738
0.998659	1.05903	1.04921	1.22042
1.10528	0.929836	0.960841	0.938725
0.865511	0.920745	0.939298	0.930423
1.04534	0.901246	0.949857	0.794232
0.922395	1.68327	1.87954	1.4409
0.992973	1.6651	1.79837	1.49848
1.09181	1.64349	1.75758	1.30178

## Sheet: Fig S2F
shR-scr	3	4	5
1.04307	1.57369	1.2552	2.04631
1.02513	1.46009	1.31106	2.14104
0.935205	1.52019	0.944498	1.6581
1.01658	0.695717	0.51637	0.46373
1.09579	0.688225	0.634511	0.50472
0.897701	0.69394	0.574828	0.418747
0.899395	2.06899	1.53831	1.86163
1.0027	1.84435	1.5498	1.61356
1.10886	2.04315	1.79465	1.72829

## Sheet: Fig S3B
DMSO	MG132
90.9943	89.4735
97.9975	82.3556
110.988	77.2765

[truncated: 36 more sheets: Fig S3D, Fig S4B, Fig S4D, Fig S5A, Fig S5B, Fig S5D, Fig S7C, Fig S7G, Fig S7H, Fig S8G, Fig S8H, Fig S8I, Fig S8J, Fig S8K, Fig S8L, Fig S8M, Fig S8N, Fig S9E-Ki67, Fig S9E-IFNg, Fig S9E-Perforin …]
